# Supplementary material for: An Adult Developmental Approach to Perceived Facial Attractiveness and Distinctiveness
Source: Front Psychol. 2018 May 7;9:561. doi: 10.3389/fpsyg.2018.00561 (PMC5949528; doi:10.3389/fpsyg.2018.00561)
Supplement: DATA SHEET 2 — Perceived facial distinctiveness. [file Data_Sheet_2.XLSX]

## Sheet: dist_neutral
Picture	Set	Face Age	Face Gender	Mean_YM_dist	SD_YM_dist	Mean_YF_dist	SD_YF_dist	Mean_MM_dist	SD_MM_dist	Mean_MF_dist	SD_MF_dist	Mean_OM_dist	SD_OM_dist	Mean_OF_dist	SD_OF_dist
008_y_m_n_a.jpg	a	young	Male	24.5	19.4679	23.2	24.4577	42.1667	22.1229	35.4444	17.6289	53.4545	24.8852	46.7273	28.9693
008_y_m_n_b.jpg	b	young	Male	30	23.1124	27.2222	30.5973	38.8333	12.6335	37	26.4159	51.2	30.5097	45.1538	23.5119
013_y_m_n_a.jpg	a	young	Male	23.1667	24.0523	36.3636	22.5401	42.75	21.2052	28.2222	13.0363	48	24.1707	31.75	21.5623
013_y_m_n_b.jpg	b	young	Male	35.9167	23.1692	31.4	23.2102	42.5455	13.2466	41.2727	25.3223	33.7273	23.0221	29.25	22.05
016_y_m_n_a.jpg	a	young	Male	12.9091	12.3244	34.0833	23.6584	47.4545	19.3151	32.8	24.6793	52.4	24.7036	42.1667	30.241
016_y_m_n_b.jpg	b	young	Male	39	24.8596	40	25.5821	49.6364	14.9484	39.1667	20.6522	48.2727	30.8321	34.1667	24.5499
025_y_m_n_a.jpg	a	young	Male	13.6	17.8649	29.25	19.1744	46.5833	22.6092	35.4444	23.19	48.3333	19.8053	41.4167	23.4422
025_y_m_n_b.jpg	b	young	Male	31.5	20.2911	27.2	22.6068	38.0833	12.7526	36.6	26.2348	47.9	34.472	37.4167	23.3529
031_y_m_n_a.jpg	a	young	Male	29.5455	24.5616	40.4545	21.5098	49.0833	23.3217	42.5556	22.8698	52.1818	22.6487	51	27.9523
031_y_m_n_b.jpg	b	young	Male	43.5833	23.9979	48.8889	25.5071	52.4545	13.9668	40.0909	23.9268	53.4545	28.3985	50.0909	37.2866
037_y_m_n_a.jpg	a	young	Male	14.9091	15.3978	32.0909	22.1425	46	18.8202	32.2	28.2324	50.5556	26.8566	32.4167	23.7236
037_y_m_n_b.jpg	b	young	Male	32.8182	22.0355	23.8182	21.372	46.9091	18.1078	31.3636	24.6141	31.9	24.8348	27.7692	26.5586
041_y_m_n_a.jpg	a	young	Male	27	22.5111	47.3846	22.1831	48.8182	24.5268	55.2727	23.307	54.0909	22.1606	42.2727	35.248
041_y_m_n_b.jpg	b	young	Male	35.0833	24.3701	46	33.5783	55.1818	16.8215	44.6364	23.2992	61.2727	27.474	45.5455	24.4514
049_y_m_n_a.jpg	a	young	Male	16.2727	19.627	45.1	23.2592	46.6364	26.534	30.4545	16.2811	53.2	25.982	33.8182	26.7313
049_y_m_n_b.jpg	b	young	Male	41.75	18.7962	38.3	21.7565	59.5455	14.7673	42.5	21.5368	42.6364	26.0548	30.25	26.9448
057_y_m_n_a.jpg	a	young	Male	13.9	16.4482	28.0833	24.0169	47.1818	23.4428	40.6	19.489	44.2	21.913	36.0909	29.1837
057_y_m_n_b.jpg	b	young	Male	32.2727	22.0004	44.1	30.1052	51.75	14.7409	38.7273	20.5333	45.3636	27.0343	48	25.4951
062_y_m_n_a.jpg	a	young	Male	21.7273	23.6139	43.2727	30.13	39.25	13.0183	35.2	22.6951	51.2	21.6169	38.25	16.0064
062_y_m_n_b.jpg	b	young	Male	35.8182	22.3375	44.7	24.1985	44.4545	15.801	30.7	25.3248	42	23.8369	43.5833	26.0226
066_y_m_n_a.jpg	a	young	Male	19.7	19.8273	36.4167	23.4112	37.4545	16.3424	41.7	18.1295	57.1818	28.6664	36.3	25.669
066_y_m_n_b.jpg	b	young	Male	35.1667	23.0802	37.5	22.7408	47.3	12.166	39.3636	24.8728	43.5	24.4224	38.4545	27.1969
072_y_m_n_a.jpg	a	young	Male	27.4167	24.6077	45.8333	23.2412	43.5455	22.5449	47	17.0367	51.9	25.5101	39	27.4336
072_y_m_n_b.jpg	b	young	Male	41.75	22.6319	47.8	22.3249	44.8182	14.0058	42	26.8887	58.25	29.3292	39.2727	30.565
081_y_m_n_a.jpg	a	young	Male	14.9167	15.7333	41	28.5073	36	15.8367	29.2	16.1576	44.3	28.1269	23	18.2308
081_y_m_n_b.jpg	b	young	Male	29.3333	18.9609	48.2	22.4291	36.9091	13.989	31.9091	24.6757	39	22.7995	21	19.2873
089_y_m_n_a.jpg	a	young	Male	29.8333	26.4638	44.8182	27.5239	44.75	15.5688	37.7778	19.9986	48.9	26.4762	37.3636	34.3374
089_y_m_n_b.jpg	b	young	Male	29.1818	21.4468	40.0909	26.6137	49.8333	19.7661	35.3636	24.5123	36.25	18.8203	38	27.907
099_y_m_n_a.jpg	a	young	Male	24.6364	25.1486	30.25	23.0064	50.1667	20.4976	31.5556	16.0399	49.7273	22.195	35.5455	28.595
099_y_m_n_b.jpg	b	young	Male	35.5	21.42	33.4444	24.719	43.0909	22.309	33.6364	27.2443	38.8	26.6742	35.6667	25.0901
105_y_m_n_a.jpg	a	young	Male	25.7273	23.6097	29.6667	22.8048	35	23.7403	29.4	18.0382	45	25.6775	30.3333	24.9848
105_y_m_n_b.jpg	b	young	Male	35.5	20.0159	38.5	26.2604	40.4545	19.5671	26.6364	17.6707	38.8	31.6361	24.4167	21.258
109_y_m_n_a.jpg	a	young	Male	21	19.8074	33.5455	26.6772	43.0909	22.1741	33.7	24.2993	54.9	22.8641	33	28.217
109_y_m_n_b.jpg	b	young	Male	40.75	24.4024	36.2	28.3031	47.6364	18.2004	36	23.816	44.6	26.3742	36.9167	29.9255
114_y_m_n_a.jpg	a	young	Male	8.7	6.94502	26.3846	20.4432	44.3636	22.962	24.2	13.9028	49.2	29.5627	31.8182	29.5256
114_y_m_n_b.jpg	b	young	Male	37.0909	23.6747	34.2727	23.3927	43.7273	20.6499	34.3636	24.2746	41.1818	23.617	45	26.9343
119_y_m_n_a.jpg	a	young	Male	35	23.3744	39.2	25.2446	49.6364	15.718	38.8	17.1581	51.4	25.2111	41.3333	34.4181
119_y_m_n_b.jpg	b	young	Male	40.7	29.5975	41.7273	25.9657	50.3636	18.4026	45.4545	25.5435	51.2727	31.2541	47.25	35.8256
123_y_m_n_a.jpg	a	young	Male	19.75	18.5331	30.2	24.3393	37.3636	21.6299	34.6	19.3804	47.3333	24.1506	34.8333	18.5219
123_y_m_n_b.jpg	b	young	Male	32	21.6921	34.3	24.6669	39.7273	15.2387	30.8333	26.326	37.1	28.0454	45.3846	21.4575
127_y_m_n_a.jpg	a	young	Male	26.4167	23.3178	40.75	31.6691	52.5	21.627	46.2222	24.8937	51.4545	24.4882	41	28.8513
127_y_m_n_b.jpg	b	young	Male	38	21.9711	45.6	29.1441	51.0909	17.375	40.4545	29.4291	44.3636	25.5354	35.5833	25.7416
135_y_m_n_a.jpg	a	young	Male	23.9091	17.8014	33.0909	21.1019	50.2727	25.9002	32.4	21.459	52.3	22.0154	31.1667	21.9207
135_y_m_n_b.jpg	b	young	Male	45.7273	26.0119	43.9091	34.4542	47.3636	22.7784	26.0909	21.7782	41.1818	22.5957	32.6364	21.7912
144_y_m_n_a.jpg	a	young	Male	29.5	29.072	44.9	31.8345	54.8182	24.7823	41.1	25.9335	56	19.1427	46.8333	34.0102
144_y_m_n_b.jpg	b	young	Male	40.8182	25.9955	46.9	24.0622	50.6667	14.9626	53	21.6538	48.3	31.0163	41.1538	25.8291
147_y_m_n_a.jpg	a	young	Male	18.2727	22.5747	37.0909	23.9101	44.0909	20.7386	33.4	18.1732	46.75	21.537	39.5	38.2891
147_y_m_n_b.jpg	b	young	Male	32.3333	26.4346	39.6	30.83	38.2727	12.5785	34	29.1239	41.8182	26.888	37.25	24.6323
153_y_m_n_a.jpg	a	young	Male	19.0909	18.1794	36.5	23.7468	42.5455	15.462	31.2	10.7992	45.8	25.059	32.1818	25.337
153_y_m_n_b.jpg	b	young	Male	41.5455	24.0722	44.7	24.3039	50	18.2806	32.3	24.7209	49	30.203	25.6667	20.6412
160_y_m_n_a.jpg	a	young	Male	22.5833	24.6114	43.4545	24.6996	41.1818	18.5947	50	27.0703	53.6	22.167	46.6364	30.2664
160_y_m_n_b.jpg	b	young	Male	29.5	19.4165	27.2	26.0845	48.75	21.033	49.1	21.784	50.2	29.4988	46.4167	25.5893
167_y_m_n_a.jpg	a	young	Male	25.8333	19.0923	37.9	23.2735	42.25	18.6846	35.5556	23.6332	45	23.5531	33	24.7019
167_y_m_n_b.jpg	b	young	Male	36.4545	24.6348	39.6364	21.9147	37.0833	16.0989	37.6	21.849	37.7273	28.7127	30.9167	29.571
170_y_m_n_a.jpg	a	young	Male	21.4545	18.9492	51.0909	25.1136	38.7273	15.1532	35.2	20.2199	52.7273	25.3539	34.0909	26.7225
170_y_m_n_b.jpg	b	young	Male	35.3636	18.827	38	30.8581	43.75	17.8485	37.4	24.8381	42.2	30.7925	25.9167	24.2804
175_y_m_n_a.jpg	a	young	Male	24.4167	22.7734	46.1	32.3675	44.2727	25.5346	53.6	15.2403	50.2727	20.2341	33.7273	27.9574
175_y_m_n_b.jpg	b	young	Male	42.25	21.158	54.7	23.6411	52.3636	21.736	49.2727	25.9773	54.4545	26.8789	45.8333	26.5221
010_y_f_n_a.jpg	a	young	Female	28.0833	25.511	39.6	27.7937	50.5455	15.9083	33.3	16.4658	55.8	26.1738	28.4545	21.5005
010_y_f_n_b.jpg	b	young	Female	38.4167	27.4076	47.4	24.9631	47.3636	20.2103	37.3636	28.7759	46.8182	24.9111	45.1667	28.6795
020_y_f_n_a.jpg	a	young	Female	43.4167	28.6561	44.7273	20.6983	46.1667	19.0446	54.6	28.3635	62.4	21.2927	43.9091	31.5894
020_y_f_n_b.jpg	b	young	Female	45.6667	21.3385	44.8	25.8319	46.5833	23.2397	33.5455	27.779	50.6	26.68	50.8333	24.2031
022_y_f_n_a.jpg	a	young	Female	31.6364	24.0594	46.3333	21.6851	44.4545	18.0519	36.5	14.9611	55.2222	25.8253	41.8333	25.222
022_y_f_n_b.jpg	b	young	Female	33.4167	23.4306	30.8889	24.0491	44.1818	15.7469	38.8182	20.2179	50.6	33.334	37.4615	27.4882
028_y_f_n_a.jpg	a	young	Female	27.9	26.312	37.5833	24.6704	49.9167	14.1065	51.6	21.7368	64.7	30.4268	46.6667	29.2492
028_y_f_n_b.jpg	b	young	Female	44.0909	28.3	38.4	23.815	42.5	20.5493	41	21.5267	44.3	27.4714	56.0833	26.6679
034_y_f_n_a.jpg	a	young	Female	18.4615	14.9589	29.25	23.9398	39	22.0907	25.6667	12.9518	41.3	21.0029	25.7273	21.3124
034_y_f_n_b.jpg	b	young	Female	33.8333	24.7196	40.3	20.7421	36.6364	16.305	30.1	29.2478	42.4	24.8292	27.0833	22.8213
040_y_f_n_a.jpg	a	young	Female	40	18.6708	59.4167	20.0565	54.75	24.2154	49.3333	18.7883	55.5	24.5187	32.1818	24.7864
040_y_f_n_b.jpg	b	young	Female	55.0833	26.1028	56.2	29.0165	55.5455	15.578	44.5833	26.6201	44.2	31.4883	46.3333	32.1455
048_y_f_n_a.jpg	a	young	Female	35.6154	25.3362	42	20.9125	43.9091	24.2506	48.4	17.0698	53.8	29.1426	33.9167	25.8579
048_y_f_n_b.jpg	b	young	Female	34.9167	22.3788	49.8	25.7673	40	19.0597	28	20.8113	47.6	33.0192	33	18.6255
054_y_f_n_a.jpg	a	young	Female	41.1667	27.6696	37.5455	32.485	34.1818	17.7021	37.5	26.2266	60.3	31.637	43.8333	27.8301
054_y_f_n_b.jpg	b	young	Female	45.0833	32.9392	39.1	20.24	48.7273	21.6337	35.0909	24.337	34.6	20.4026	37.5	28.2505
063_y_f_n_a.jpg	a	young	Female	31	28.1819	39.0833	29.178	53.75	18.326	54.9	13.8038	55.1	22.8495	44.0909	36.558
063_y_f_n_b.jpg	b	young	Female	36.8333	26.6691	45.2222	24.0717	46.9091	16.0963	38.8182	24.2603	46.7	30.7898	48.8333	32.8878
069_y_f_n_a.jpg	a	young	Female	41.9	26.7434	53.1667	28.4312	49.25	21.4693	63.5556	17.0815	68.8	26.0248	54.4545	39.5484
069_y_f_n_b.jpg	b	young	Female	50.6667	29.0996	62.8889	22.7511	58.5455	16.6034	53.0909	23.7338	61.5455	27.9441	44.6667	27.8089
071_y_f_n_a.jpg	a	young	Female	32.7692	26.2461	35.6	23.1718	43.5455	18.5222	31.1	23.4968	40.5	18.9751	35.0833	22.2198
071_y_f_n_b.jpg	b	young	Female	36.1667	25.4552	33.9	18.988	32.8333	13.2927	32.9	26.9586	39.2	26.8858	31.4167	26.1063
085_y_f_n_a.jpg	a	young	Female	40.75	28.4673	43.3333	18.8455	52.6	25.911	41.3636	18.1784	48.1	18.9763	38.0909	28.5568
085_y_f_n_b.jpg	b	young	Female	42.5833	24.3626	51.2	27.149	46.6364	18.0126	44.9091	26.1666	51.2727	25.0563	44.3333	26.1406
090_y_f_n_a.jpg	a	young	Female	23.6667	22.757	33.9	22.7032	45.1818	13.7173	30.5	12.1952	49.8	30.04	29.25	22.3246
090_y_f_n_b.jpg	b	young	Female	23.5833	21.5215	40.9	23.2878	42.7273	15.5762	36.7273	19.7944	46.2	25.1033	36.9167	28.8206
098_y_f_n_a.jpg	a	young	Female	40.1818	20.7356	51	21.721	46.5	20.6199	51.2222	14.0782	53	25.8027	33.8182	23.899
098_y_f_n_b.jpg	b	young	Female	43.6667	24.5924	65.9	23.6617	49.7273	25.5386	35.9	12.7144	46.9091	28.4129	38.25	26.8163
101_y_f_n_a.jpg	a	young	Female	32.0909	21.2106	49.5	29.287	51.6364	19.268	46.1	18.6812	54.8	28.2796	33.6364	24.0843
101_y_f_n_b.jpg	b	young	Female	39.0909	22.8624	51.3	22.101	45.0833	23.0866	48.6	26.8088	33.2727	22.0458	31.25	28.7849
106_y_f_n_a.jpg	a	young	Female	44	24.9363	41.4167	26.5927	52.7273	25.3775	46	18.0616	62.7	24.4315	50.9167	33.6816
106_y_f_n_b.jpg	b	young	Female	45.25	21.7135	59.4	29.6955	50.3636	21.3507	48.7273	21.8178	58.4545	28.4688	49.4167	33.0797
115_y_f_n_a.jpg	a	young	Female	53	31.4547	58.2727	26.1614	56.3636	26.7255	57.8	24.9613	63.2	24.2936	49.0833	27.5168
115_y_f_n_b.jpg	b	young	Female	50	30.6496	63.4	25.6957	54.4	15.7987	49.1818	23.4214	58	27.6285	53.5833	34.9479
125_y_f_n_a.jpg	a	young	Female	18.9091	14.8758	25.4167	19.5004	44.7273	19.1525	40.1818	16.5941	47.6	20.5383	33.8182	21.2829
125_y_f_n_b.jpg	b	young	Female	38.5	24.3963	33.7	23.6599	40.1818	15.3936	30.5455	25.272	47.5	28.3441	36.6667	26.0117
132_y_f_n_a.jpg	a	young	Female	24.1667	17.7397	34.75	22.2143	47.5455	19.5876	25.9	14.8732	55	23.6114	37.9167	22.1378
132_y_f_n_b.jpg	b	young	Female	28.25	21.596	32.1	23.6382	41.0833	17.3701	32.2727	20.9957	43	27.3459	34.3333	29.9039
134_y_f_n_a.jpg	a	young	Female	34.8333	19.4414	43.2	31.6888	54.5	22.7169	45.8182	17.122	55.3636	25.0171	42.5455	33.1794
134_y_f_n_b.jpg	b	young	Female	39.3333	27.1673	50.5	24.4051	48.3636	25.2043	41	26.2194	49.5	24.9417	43	30.4434
140_y_f_n_a.jpg	a	young	Female	36.3846	27.8494	58.1818	25.6859	44.9091	22.3224	32.7273	13.9935	58.3	22.3659	34.3636	25.2993
140_y_f_n_b.jpg	b	young	Female	42.3333	25.8469	49.9	22.0023	38.0833	9.49122	43.2	25.6506	37.1	25.2826	37.0833	27.5894
150_y_f_n_a.jpg	a	young	Female	34.3333	13.0477	46.2727	21.067	54.0909	21.1493	31.5455	18.0575	49.5	23.5337	44.3636	33.6846
150_y_f_n_b.jpg	b	young	Female	38.2727	24.1623	40.2	23.9527	41.7	13.9048	27.5	17.6507	49.2	30.7889	36.6923	27.5965
152_y_f_n_a.jpg	a	young	Female	48	29.1548	52.8182	26.2634	47.4167	21.6982	39.3333	19.4422	65.4	25.8809	47.1667	33.4578
152_y_f_n_b.jpg	b	young	Female	47.75	25.659	52	26.7208	49.5455	16.8485	52	21.8886	51.5	24.6678	49.5833	23.0117
162_y_f_n_a.jpg	a	young	Female	26.3	24.6037	43.7273	25.7763	51.1667	27.6729	32.3333	16.7854	58.2	25.4637	37.8182	29.946
162_y_f_n_b.jpg	b	young	Female	39.6667	22.2111	42.4	26.2983	48.1667	17.8724	37.4	26.8502	49.6364	28.0652	38.0833	27.3744
163_y_f_n_a.jpg	a	young	Female	52.4167	26.6644	63.0833	25.9946	51.6	19.9455	59.0833	21.861	50.3	29.5336	45.0909	28.787
163_y_f_n_b.jpg	b	young	Female	53.1667	19.7523	60.6	20.8124	49	17.9053	45.5455	31.056	52.8333	27.6038	48.8182	27.2794
171_y_f_n_a.jpg	a	young	Female	28.0833	18.1231	40.9	28.4075	49.9091	10.6907	39.5	22.4016	49.3636	26.4963	29.6364	22.1146
171_y_f_n_b.jpg	b	young	Female	40.8333	25.1679	34.4	23.5759	43.1818	14.0913	31.9167	23.8307	44.1818	28.1986	33	29.1959
173_y_f_n_a.jpg	a	young	Female	33.9	30.9496	44.9231	24.2297	46.6364	23.5384	50.3	16.3439	52.1	23.2113	42.9167	31.8475
173_y_f_n_b.jpg	b	young	Female	39.7	24.2123	46.2727	28.1428	44.2727	12.1909	42.6364	18.8004	46.3	26.5792	52.8462	28.8642
177_y_f_n_a.jpg	a	young	Female	35.3636	30.3917	46.4545	29.1766	53	18.2163	44.125	17.2663	54.8	23.2752	45	32.1683
177_y_f_n_b.jpg	b	young	Female	52	28.92	53.2	26.7656	49.7273	16.9475	33.8182	21.3814	51.2727	18.8684	40.0833	29.2247
182_y_f_n_a.jpg	a	young	Female	24.0833	16.2506	46.1818	23.769	53.0833	25.7098	30	14.4482	55.1	23.6523	31.0909	28.6477
182_y_f_n_b.jpg	b	young	Female	38.6667	22.0756	36	27.2356	41.4545	18.4248	36.6364	29.0836	46.1667	29.0198	37.9091	27.8584
007_m_m_n_a.jpg	a	middleaged	Male	14.7273	18.0781	37.4167	23.2475	37.8333	15.9022	28.4	24.6586	34.1	19.1221	15.7273	16.6559
007_m_m_n_b.jpg	b	middleaged	Male	29.5833	19.952	35.3333	20.6398	35.3333	13.6271	19.8	13.3899	38.4	22.1269	13.25	17.3107
014_m_m_n_a.jpg	a	middleaged	Male	26.25	21.984	21.5	21.1568	33.7273	15.9191	33	22.742	41	22.9492	29.4545	19.3926
014_m_m_n_b.jpg	b	middleaged	Male	31.0833	21.4071	17	18.4872	34.3636	14.5895	22.4167	15.3827	42.5455	21.398	30.1667	26.6998
026_m_m_n_a.jpg	a	middleaged	Male	20.7273	23.2038	35.9167	23.4926	40.4545	20.1562	44.5	15.3713	39.9	23.7133	39.9091	33.5304
026_m_m_n_b.jpg	b	middleaged	Male	37.4545	23.5047	42.1818	18.362	44.9091	14.896	38.4545	29.6963	47.9091	27.3841	44.1818	30.6033
032_m_m_n_a.jpg	a	middleaged	Male	11	11.9833	22.8333	20.617	38.1667	14.8864	23	16.4241	48.1	23.6194	31.2727	22.9176
032_m_m_n_b.jpg	b	middleaged	Male	30.6667	21.5842	33.6667	22.4165	44.3636	19.4899	24.4545	18.0353	42	24.5674	29.5	26.1586
038_m_m_n_a.jpg	a	middleaged	Male	18.5455	19.2061	32.25	18.0813	39.5455	20.0567	32.7	15.5353	50.8182	21.94	33.6	26.7839
038_m_m_n_b.jpg	b	middleaged	Male	33.0833	23.6622	34.8889	20.9967	39	17.7031	26.9091	17.3174	39.8182	30.6066	41.3636	31.481
045_m_m_n_a.jpg	a	middleaged	Male	15.1818	18.5678	21.3333	18.0067	27.1818	16.3635	30.9091	18.0857	40.1	20.5288	35.6667	25.8117
045_m_m_n_b.jpg	b	middleaged	Male	35.0833	21.8526	21.1	19.6211	36.0909	10.9859	28.6364	22.686	32	20.4793	25.5833	19.9155
051_m_m_n_a.jpg	a	middleaged	Male	19.4545	21.8511	31.75	24.4582	32.8182	15.3024	29.8	16.2535	43.7273	25.931	41.1818	22.7324
051_m_m_n_b.jpg	b	middleaged	Male	41.1818	24.2149	32.6364	28.4404	41.9091	17.0614	25.9167	18.2132	43.4545	28.745	22.8333	19.3993
056_m_m_n_a.jpg	a	middleaged	Male	10.8182	11.2678	18.5	15.7509	36.5833	22.7415	24.9	13.924	41	24.267	28.7273	21.0765
056_m_m_n_b.jpg	b	middleaged	Male	26.9091	25.1295	30.3636	21.6854	44.3636	13.9805	29.1818	26.7799	40.25	24.5954	19.4545	19.9768
058_m_m_n_a.jpg	a	middleaged	Male	19.9091	18.8704	33.3333	27.0533	38.3	15.5567	29.5455	21.0208	44.2	24.6703	39.3333	25.539
058_m_m_n_b.jpg	b	middleaged	Male	28.4545	26.7558	30.1	20.6314	41.2727	15.7549	24.75	25.5098	43.8333	26.4672	38.2727	28.9658
068_m_m_n_a.jpg	a	middleaged	Male	21.0909	17.375	25.5455	16.7354	41.9167	17.0798	26.7	11.0156	42.1	23.149	38.1667	24.6865
068_m_m_n_b.jpg	b	middleaged	Male	35.3333	24.8316	38.4	26.3152	33.0833	19.3365	19.8	11.1235	44.4545	23.1057	33.9167	21.2451
070_m_m_n_a.jpg	a	middleaged	Male	16.0909	14.8017	23.5833	17.0904	32.5455	15.8768	31.7	19.7824	44.1818	24.879	28.1818	26.6189
070_m_m_n_b.jpg	b	middleaged	Male	22.7273	20.2341	29	21.9545	35.7273	17.9337	23.7273	18.8207	38.9167	29.5526	21.2727	18.445
077_m_m_n_a.jpg	a	middleaged	Male	16.0833	16.5993	27.25	23.3204	43.1667	21.8292	24.5556	14.8502	39.1818	20.4197	23.2727	19.1159
077_m_m_n_b.jpg	b	middleaged	Male	32.0833	20.6065	25.7778	22.7309	39.9091	19.7152	29.9091	22.2551	36.4545	27.8975	21.3333	23.7691
082_m_m_n_a.jpg	a	middleaged	Male	14.5833	15.4299	30.9167	24.5596	38.1818	24.4083	28.5455	16.4095	42.2727	24.4748	20.6	21.8133
082_m_m_n_b.jpg	b	middleaged	Male	27.1667	19.7844	28.8889	20.034	37.5455	15.0557	28.5455	15.8768	42.9091	25.438	22.25	17.9501
087_m_m_n_a.jpg	a	middleaged	Male	28.9	21.5893	39.6667	23.204	49.3636	21.4629	46.9	21.1474	55.6	24.1624	45.4545	30.9754
087_m_m_n_b.jpg	b	middleaged	Male	33.4167	29.321	42.6	26.9905	53.4545	13.7794	42.6364	26.8748	55.9091	28.5533	59.75	31.0838
092_m_m_n_a.jpg	a	middleaged	Male	14.1818	16.869	29.75	21.1794	38.7273	21.8956	34.7	20.7956	44.8182	24.1943	36.0909	23.9142
092_m_m_n_b.jpg	b	middleaged	Male	35.3	16.3098	28.2	25.1122	42.1667	17.9283	26.9091	19.7912	37.3	25.1575	26.7692	24.8903
094_m_m_n_a.jpg	a	middleaged	Male	18.6364	13.4035	25.6	18.5963	42.4545	17.4778	29.7	16.3167	40.5	20.2334	30.9167	23.5737
094_m_m_n_b.jpg	b	middleaged	Male	32.8182	27.9779	33.2	18.7546	45.5455	16.6455	26.7	16.3575	41.2	24.5438	21.0833	19.421
104_m_m_n_a.jpg	a	middleaged	Male	10.1667	11.0358	26	21.0808	37.6667	23.0349	30.5556	16.6592	39.9091	20.7531	23.6364	16.0952
104_m_m_n_b.jpg	b	middleaged	Male	29	22.5477	28.8889	20.8653	33.5	12.4207	32.7	24.7299	36.9	26.7974	20.4615	19.7763
108_m_m_n_a.jpg	a	middleaged	Male	31.1818	22.3061	33.75	24.1251	42.8333	19.7523	33.7778	16.9173	48.5556	18.5682	31.25	27.4131
108_m_m_n_b.jpg	b	middleaged	Male	53.1667	24.6792	42.8	28.448	45.4545	18.5923	34.7273	29.0898	39.4	19.9789	33.6154	21.72
116_m_m_n_a.jpg	a	middleaged	Male	33	26.1789	45.5385	26.5381	51.7	15.3843	42.4545	17.5748	45.2	20.7193	26.1818	21.9764
116_m_m_n_b.jpg	b	middleaged	Male	37.5	23.1261	46.1111	22.6464	50.2727	18.7781	41.5455	27.573	46.8	26.5949	31.3333	17.819
126_m_m_n_a.jpg	a	middleaged	Male	35.8333	24.1278	38	22.5211	39.9091	15.3392	40	23.2761	51.4	23.857	38	31.5975
126_m_m_n_b.jpg	b	middleaged	Male	36.3333	23.3874	32.9	19.8464	48.4545	15.61	36.0909	25.8513	47.75	19.2312	34.0909	29.2419
136_m_m_n_a.jpg	a	middleaged	Male	19.0833	28.9779	29.2727	21.7444	36	17.855	21.3	22.1512	43.5455	19.5006	28.9091	22.1966
136_m_m_n_b.jpg	b	middleaged	Male	30.4167	21.1336	22.6667	24.1609	30.0833	19.7137	26.1818	29.6136	25.2	14.4975	13	14.46
142_m_m_n_a.jpg	a	middleaged	Male	27	23.3822	33.5833	24.2579	41.25	21.0157	28.1	15.2713	42.5	20.2992	26	19.3673
142_m_m_n_b.jpg	b	middleaged	Male	36.0833	28.9277	34.1111	22.8224	43.8333	21.3364	37.7	21.2239	33.6	23.3438	18.5833	15.6928
149_m_m_n_a.jpg	a	middleaged	Male	17.6364	13.7788	27.9091	19.2273	38.4167	20.5447	30.5556	17.5578	45.5	24.496	32.0909	30.5302
149_m_m_n_b.jpg	b	middleaged	Male	34.4545	21.3793	30.6364	24.8124	36.5	15.5242	36	26.8038	40.5455	23.381	25.3333	23.2392
155_m_m_n_a.jpg	a	middleaged	Male	18.5833	17.8145	28.1	21.294	42.3333	14.0346	26.4444	16.9271	42.3333	25.3624	31	23.5411
155_m_m_n_b.jpg	b	middleaged	Male	36.7273	26.4465	38.9091	22.9323	36.8182	17.1978	26.6364	26.7218	44.3	26.323	26.6667	17.2011
159_m_m_n_a.jpg	a	middleaged	Male	22.1667	22.9895	46.3636	29.0905	47.2727	12.5147	33.9	22.9369	48.1	26.1085	30.0833	23.643
159_m_m_n_b.jpg	b	middleaged	Male	41.6667	24.8974	39.7778	27.0499	51.0833	19.7137	34.9	26.2062	44.7273	22.7995	38.0833	24.0925
165_m_m_n_a.jpg	a	middleaged	Male	8.5	9.02158	39.6154	24.8312	41	17.4011	38.7	19.2299	50	21.2446	30.25	25.8215
165_m_m_n_b.jpg	b	middleaged	Male	35.75	21.6254	44.3	20.309	47.2727	21.2842	30.4545	20.1016	41.8182	26.6714	31.0833	21.673
169_m_m_n_a.jpg	a	middleaged	Male	18.3333	14.9869	33.5	24.1994	34.6667	17.2592	28.8889	14.9703	41.8	21.9585	27.7273	21.2701
169_m_m_n_b.jpg	b	middleaged	Male	31.6364	18.624	39.4	18.9279	41.2727	13.1688	21.5455	14.397	39.2	25.6636	31.4615	18.1458
178_m_m_n_a.jpg	a	middleaged	Male	19.3333	17.562	32.9091	21.8012	41.0909	22.7176	33.8	16.7783	49.0909	22.9541	30.7273	24.1995
178_m_m_n_b.jpg	b	middleaged	Male	31.0909	24.0144	36	29.7725	52.0909	10.3678	37.2727	26.9633	48.3	26.1111	42.8333	32.113
179_m_m_n_a.jpg	a	middleaged	Male	24.6667	23.2509	27.4	19.8169	43.6364	15.0018	37.0909	20.7868	48.3	26.8413	30.9091	19.4754
179_m_m_n_b.jpg	b	middleaged	Male	28.9167	21.5595	24.8	22.5083	42.9091	13.4867	33.7273	26.5296	37.0909	24.2341	36.0833	27.6059
006_m_f_n_a.jpg	a	middleaged	Female	34.8333	24.5091	53.9091	25.4694	55.7273	19.2514	54.4	23.7637	59.1	26.4426	49	36.7451
006_m_f_n_b.jpg	b	middleaged	Female	45.6667	25.0539	55.7778	24.0924	54.4545	16.4825	45.3636	23.8339	63.7	23.0027	55.3846	26.1073
011_m_f_n_a.jpg	a	middleaged	Female	22.4167	19.3882	45.3	24.5947	44.75	22.1282	39.6	11.8434	46.7778	23.2475	40.0833	28.3082
011_m_f_n_b.jpg	b	middleaged	Female	32	21.0065	37.4444	26.3492	51.4	19.3057	31.25	22.6761	40.6364	29.7331	37.9167	22.1666
019_m_f_n_a.jpg	a	middleaged	Female	26.6364	17.9737	36.1818	20.9753	41.8182	19.6154	34.5	10.2116	44.9	22.9998	32.1818	22.2163
019_m_f_n_b.jpg	b	middleaged	Female	32.0909	19.6237	34.6364	27.1635	46.4545	13.9382	30.5455	21.9744	46.5	21.2459	35.75	16.9605
029_m_f_n_a.jpg	a	middleaged	Female	20.5455	27.9977	38	23.6758	42.6364	18.6509	34.7	18.7442	39.1818	21.8578	33.1818	25.6508
029_m_f_n_b.jpg	b	middleaged	Female	33.5	18.6718	40.8	22.0545	38.0833	11.7354	29.9091	13.4719	46.5833	25.0471	27.7273	26.081
035_m_f_n_a.jpg	a	middleaged	Female	8.6	8.12677	22.3333	17.9511	41.4	24.6135	22.3333	14.7484	39.8	27.4623	26.2727	21.4107
035_m_f_n_b.jpg	b	middleaged	Female	29.3333	18.032	23.4	23.8896	32.6364	22.9881	35.2727	27.8894	33.4	21.1355	21.5833	17.9669
043_m_f_n_a.jpg	a	middleaged	Female	8.54545	8.76771	38.9167	20.9	44.3636	22.8879	28.2	16.061	42.1	27.4932	22.2727	19.2566
043_m_f_n_b.jpg	b	middleaged	Female	32.4167	26.3109	32	24.3156	42.5833	21.1207	27.1	27.0984	42.2727	32.7386	25.0833	20.5933
050_m_f_n_a.jpg	a	middleaged	Female	22.9167	20.9695	37.9167	24.5966	48.0833	22.2239	31.2222	15.2215	48.8	26.8527	26.3636	22.2678
050_m_f_n_b.jpg	b	middleaged	Female	32.5833	22.183	29.4	26.8833	40.3333	17.7781	31	22.306	52.8	32.9235	32.2727	23.5546
052_m_f_n_a.jpg	a	middleaged	Female	19.5	17.7175	33.25	26.4029	42.3636	18.7258	32.2	16.0541	49.4444	25.9235	30.4167	23.3373
052_m_f_n_b.jpg	b	middleaged	Female	35.1818	24.4615	35.8	25.3149	45.8333	14.6959	28.8182	21.5119	41.1818	26.5399	30.6923	19.6697
061_m_f_n_a.jpg	a	middleaged	Female	38.8182	32.4894	57.6667	22.8168	57	22.298	60.2	14.0618	56.3	28.4568	50	25.0759
061_m_f_n_b.jpg	b	middleaged	Female	48.8333	21.4766	51.3	26.7459	49.6364	17.212	44	27.419	55.5	18.3136	51.75	28.5566
064_m_f_n_a.jpg	a	middleaged	Female	23.25	25.4277	34.2727	20.8139	42.5	17.459	39.8889	14.9703	48.2222	28.2656	37	32.4766
064_m_f_n_b.jpg	b	middleaged	Female	33.5	26.0332	38.5	19.3864	50.9091	21.8744	32.7273	21.7857	38.9	26.9215	34.5385	21.4111
073_m_f_n_a.jpg	a	middleaged	Female	34.3846	31.4047	44.3636	20.4855	51.4167	16.351	42.4444	23.5855	50.9	25.942	33.3636	21.7544
073_m_f_n_b.jpg	b	middleaged	Female	54.5	24.5449	42.75	22.9082	45.4	13.0231	30	23.3966	36	21.8266	41	30.4467
080_m_f_n_a.jpg	a	middleaged	Female	29.0909	21.0022	40.6364	21.6346	45.0833	24.3999	42.2222	21.2355	51.1	22.2334	32.1818	23.8068
080_m_f_n_b.jpg	b	middleaged	Female	29.5455	22.038	48.2	22.0394	44.4	14.9681	34.4167	25.5146	52.3	29.7995	40.6667	28.0724
084_m_f_n_a.jpg	a	middleaged	Female	26.1818	27.6001	36.25	21.2736	35.1818	16.869	29.5455	17.201	47.8	23.4464	28.9167	20.7077
084_m_f_n_b.jpg	b	middleaged	Female	45.7	22.8961	48.3333	20.1013	43.1667	20.0492	25.2727	18.7835	36.5	20.0023	17.9	14.5789
093_m_f_n_a.jpg	a	middleaged	Female	13	13.7623	28.5833	18.5201	43.7273	26.4767	22.8	10.6228	51.9	23.3117	34.4545	25.8974
093_m_f_n_b.jpg	b	middleaged	Female	29.1818	19.7526	33.8	22.2151	39.4545	16.6695	29.7273	24.4462	40.2727	26.7361	27.1667	20.7926
097_m_f_n_a.jpg	a	middleaged	Female	23.1818	22.5203	48.25	19.0508	44.1818	22.8202	37	22.9395	48	29.5296	33.9167	25.486
097_m_f_n_b.jpg	b	middleaged	Female	31.3333	24.7766	44.7	23.1951	40.2727	17.9393	36.7273	20.2538	40.9	23.197	25.6154	18.9365
103_m_f_n_a.jpg	a	middleaged	Female	15.3636	19.5309	28.8333	22.5543	48.3636	10.3757	33.1818	16.8986	45.2727	24.8278	25.4545	24.2048
103_m_f_n_b.jpg	b	middleaged	Female	38.6667	16.1714	46.2	17.4216	40.6364	18.0015	28.7273	21.8682	37.9091	17.3693	19.4167	26.9628
111_m_f_n_a.jpg	a	middleaged	Female	33.2	24.6658	47.6154	23.0671	53.3636	16.1757	48.6	24.9942	52.5455	24.1759	48	28.9655
111_m_f_n_b.jpg	b	middleaged	Female	42.1667	22.1353	50.4	26.7465	45.5	14.2414	39.1	26.3626	61.9091	27.234	47.2727	32.1997
113_m_f_n_a.jpg	a	middleaged	Female	24	23.7571	45.8182	25.5727	52.9091	14.3767	50.2	17.8438	50.4	20.0178	28.2727	25.1201
113_m_f_n_b.jpg	b	middleaged	Female	32.1667	22.8983	56.3	23.1615	41.4167	13.721	40.4	24.6586	52.75	22.2511	34.4545	28.9737
117_m_f_n_a.jpg	a	middleaged	Female	31.2727	22.672	41.1667	22.6829	54.9091	26.4819	38.4444	24.1253	68.8	24.5936	50.8333	33.5473
117_m_f_n_b.jpg	b	middleaged	Female	39.2727	25.9927	41.7273	21.048	60.9091	19.7811	52.5455	26.5268	66.5	25.7347	56.7273	27.961
122_m_f_n_a.jpg	a	middleaged	Female	18.9091	20.1318	28.4167	17.3753	41.7273	21.1049	24.9	17.8913	50.4	27.2486	22.75	18.0963
122_m_f_n_b.jpg	b	middleaged	Female	32.0833	21.5426	39	23.4852	31.8182	20.7356	29	23.9165	40.6	25.7777	28.5833	18.0527
128_m_f_n_a.jpg	a	middleaged	Female	15.1818	12.164	29.9091	17.5924	34.9091	15.8585	33.9	18.0767	45	24.3265	25.75	22.8438
128_m_f_n_b.jpg	b	middleaged	Female	25.7273	25.7025	36.2	22.6313	38.1818	20.3313	26.75	18.1164	38.7273	24.9563	32.1667	23.9045
138_m_f_n_a.jpg	a	middleaged	Female	17.0909	12.1939	31.3333	17.6549	37.4545	17.4262	24.9	13.9797	47.3	22.833	26.1818	19.3019
138_m_f_n_b.jpg	b	middleaged	Female	26	17.6125	41.9091	23.0844	43.9167	14.2412	24.8182	23.3958	40.0833	24.5151	29.9167	25.8543
139_m_f_n_a.jpg	a	middleaged	Female	22.2727	18.6177	43.7273	22.064	52.5	20.4828	44.7778	14.8978	58.0909	25.2208	39.5455	30.82
139_m_f_n_b.jpg	b	middleaged	Female	34.9167	21.89	46.6	30.1338	50.5	16.0765	50.4	23.32	50	26.4764	45.9167	25.6956
156_m_f_n_a.jpg	a	middleaged	Female	9.72727	8.91169	26.25	21.3121	40.1667	15.2007	24.7	13.2753	45.6	24.9631	25.6364	19.2108
156_m_f_n_b.jpg	b	middleaged	Female	20.3636	22.6419	30.4545	22.0743	31.8182	19.1563	24.6364	21.6346	36.3636	26.6881	19.1667	15.491
157_m_f_n_a.jpg	a	middleaged	Female	20.9091	22.1064	39.2727	24.5279	37.8182	19.3588	33.9	15.2713	54.2222	26.4044	41.75	30.6894
157_m_f_n_b.jpg	b	middleaged	Female	33.25	25.3202	42.6	25.8423	41.1818	16.0301	38.7273	27.1407	49.0909	27.5407	40.4167	26.1793
168_m_f_n_a.jpg	a	middleaged	Female	24.8333	18.458	37.0909	22.5586	47.8182	21.6278	30.4	13.31	51.4	25.4043	28.0833	20.2191
168_m_f_n_b.jpg	b	middleaged	Female	30.5455	24.3654	31.8182	26.328	50.2727	21.8224	28.5455	20.3537	42.7273	28.7336	29.5833	22.4639
180_m_f_n_a.jpg	a	middleaged	Female	24.0833	24.4185	39	22.2351	41.5833	14.9512	38.1111	18.738	38.6364	18.1343	31.4545	27.3473
180_m_f_n_b.jpg	b	middleaged	Female	24	18.2259	44.2	29.0815	34.0833	14.2794	36.9	29.5276	34.25	25.1545	22.4167	21.9647
004_o_m_n_a.jpg	a	older	Male	25.8889	26.0646	43.9167	23.3529	50.2	21.5551	43.7273	21.0622	53.5	22.7022	36.5455	27.1528
004_o_m_n_b.jpg	b	older	Male	52.5	26.8243	47.3333	21.6333	50.1818	17.8203	41.8	17.6874	55.5455	25.1848	44.25	23.6379
015_o_m_n_a.jpg	a	older	Male	20.4545	21.5331	34.3636	24.6831	40.3333	20.672	24.2222	17.3261	43	22.2666	20.1818	18.0323
015_o_m_n_b.jpg	b	older	Male	35.75	21.6968	28.3	19.7262	33.7273	18.4396	25.3	16.3778	33.1818	18.6055	28.0833	22.4113
018_o_m_n_a.jpg	a	older	Male	21.75	18.1365	26.6364	23.9761	33.8333	23.9273	27.4444	12.6995	40.7273	25.8383	18.8182	16.2654
018_o_m_n_b.jpg	b	older	Male	28.9091	21.1729	20.9	20.1078	31.75	17.0247	26.2727	16.7278	44.8182	27.513	21.1667	16.0388
027_o_m_n_a.jpg	a	older	Male	25.3077	24.5641	34.6364	19.7802	46.1818	18.5732	39.6	18.8633	42.4545	20.0866	25	20.489
027_o_m_n_b.jpg	b	older	Male	36	20.7496	47	17.932	37.8182	17.192	24.5455	21.016	41.4545	29.4665	29.3333	25.3174
033_o_m_n_a.jpg	a	older	Male	20.6667	18.8165	26.5455	25.0773	36	23.4947	26	16.14	45.2222	25.6845	26.6667	20.5441
033_o_m_n_b.jpg	b	older	Male	31.75	23.8027	30.8	22.9966	34.9167	15.94	33.6364	23.4106	44.9091	25.4812	31.8333	18.7415
039_o_m_n_a.jpg	a	older	Male	14.1818	13.6808	29.3636	19.6126	41.2727	16.5233	30.1818	16.7858	41.6	26.0393	24.5455	21.2573
039_o_m_n_b.jpg	b	older	Male	31.9091	21.9884	32.4545	21.6535	41	13.6675	25.2727	21.2701	40.0909	22.7396	16.8182	17.4632
042_o_m_n_a.jpg	a	older	Male	25.75	22.349	26.5	19.1964	41.1818	18.4598	33.6	24.5049	46.6	25.8423	27.0909	29.7303
042_o_m_n_b.jpg	b	older	Male	40.1667	25.186	32.4	20.6462	44	18.942	31.8182	18.2034	31.6	24.6811	22	20.2649
046_o_m_n_a.jpg	a	older	Male	32.3333	18.5145	20.5	18.5889	56.0909	15.3066	36.2727	22.186	47.5	27.0853	18	17.6295
046_o_m_n_b.jpg	b	older	Male	37.6667	22.4067	31	27.8927	46.7273	22.0186	29.4167	24.3328	36.3636	20.2597	16.8333	13.8946
053_o_m_n_a.jpg	a	older	Male	24.3333	18.9609	28	21.4663	47.4545	17.1544	30.7	17.9013	40.3	23.4381	26.0909	21.4451
053_o_m_n_b.jpg	b	older	Male	28.0909	21.2153	33.9091	29.6191	37.1818	13.7755	29.6364	25.6175	45	26.7623	19.5833	18.0225
059_o_m_n_a.jpg	a	older	Male	20.7273	20.8667	31.5	20.1201	43.0909	16.4648	25.8	22.0242	36	26.8659	22.9167	19.9475
059_o_m_n_b.jpg	b	older	Male	35.9167	20.756	35.2	25.8534	32.5833	22.1542	17.9	15.0883	28.5	21.8362	21.2727	17.5162
065_o_m_n_a.jpg	a	older	Male	18.9091	20.4424	24.6154	19.7549	45.5	16.379	33.4444	25.4956	37.4545	24.6672	25.2727	23.4482
065_o_m_n_b.jpg	b	older	Male	39.9167	24.2092	37	22.5241	34.9167	21.0085	23.2	16.1369	35.3	20.2213	13.1667	14.1153
074_o_m_n_a.jpg	a	older	Male	23	22.306	30.0833	15.9742	44.3333	16.735	35.2222	20.7652	37	26.2488	20.75	18.7816
074_o_m_n_b.jpg	b	older	Male	32.3333	20.8123	29	24.3584	40.25	14.175	19.8	11.5835	29.2727	21.7398	28.9167	28.398
076_o_m_n_a.jpg	a	older	Male	21.6667	20.196	28.6364	24.3896	42.8333	18.0395	23.6667	15.8588	41.9	24.4969	28.5455	19.2892
076_o_m_n_b.jpg	b	older	Male	29.8333	21.62	25.7778	25.0837	42.3636	18.1619	25.4545	16.6995	44.7	25.0779	22.6923	21.0807
083_o_m_n_a.jpg	a	older	Male	24.6154	18.7685	27.5	21.1568	47.7273	15.7359	31.5	17.6651	43.0909	20.6129	25	20.1935
083_o_m_n_b.jpg	b	older	Male	36.3333	16.8595	34.4	23.6277	40.7692	21.1548	21.1	12.9482	42.1818	23.0209	29.5833	24.4669
091_o_m_n_a.jpg	a	older	Male	27.5833	24.777	40.8182	23.8572	49.9091	20.7338	44.8	20.6225	50.7	28.5036	42	28.7402
091_o_m_n_b.jpg	b	older	Male	56.6667	22.8805	41.9	30.0867	49.4545	23.058	31	18.1494	38.9	25.4185	42.7692	27.0066
102_o_m_n_a.jpg	a	older	Male	17.5455	18.8699	34.0909	23.7927	45.3333	24.0958	34.5	20.5764	44.9	22.3828	25.8182	22.3867
102_o_m_n_b.jpg	b	older	Male	37.6667	24.8462	30.1111	25.4728	35.0909	24.3699	32.6364	24.1507	28.4545	25.5122	25.9167	22.4356
107_o_m_n_a.jpg	a	older	Male	34.1667	30.8098	33.2727	13.4543	42.4545	13.8735	28.6	26.0009	44.7	25.4822	24.1667	22.743
107_o_m_n_b.jpg	b	older	Male	41.0833	23.1966	45.5	30.2186	29.2727	20.3671	26.8182	14.8244	41.3	16.7136	14.7692	14.9061
118_o_m_n_a.jpg	a	older	Male	15.2727	17.8218	30.5	22.2445	39.1667	20.4488	34.5556	18.2353	44.6364	24.7922	21.9	18.2784
118_o_m_n_b.jpg	b	older	Male	32.3636	16.675	39	25.3728	33.4	17.4369	29.9167	19.0667	37.9167	23.2788	23.0909	20.3246
121_o_m_n_a.jpg	a	older	Male	32.1818	23.4342	25.4545	19.9217	44	20.2188	27.4	15.3926	36.3	24.2489	17.9167	18.4019
121_o_m_n_b.jpg	b	older	Male	40.0909	26.1015	45.0909	25.2486	40.6	19.4776	23.3333	17.2275	35.5833	25.1304	28.5455	18.3323
131_o_m_n_a.jpg	a	older	Male	15.3333	16.881	22	21.1503	43.5455	19.7503	25.3	18.5356	39.5	24.9767	22	20.204
131_o_m_n_b.jpg	b	older	Male	26.7273	20.5868	38	32.1248	27.5833	17.9973	28.5	20.8606	32.9	21.2417	17.4167	20.6682
137_o_m_n_a.jpg	a	older	Male	18	14.3318	31.3636	19.4693	37.5	21.7025	35.8889	14.9787	41.3	27.7531	26.5455	26.8677
137_o_m_n_b.jpg	b	older	Male	30.8333	21.0101	25.1	19.8911	38.3636	17.6367	26.6364	21.933	37.4	22.3468	32.9167	21.9274
141_o_m_n_a.jpg	a	older	Male	25.5455	27.0901	29.9091	24.9898	39.9091	12.9264	23.9	16.7096	40.6	22.9405	21.0909	15.6426
141_o_m_n_b.jpg	b	older	Male	33.3333	22.6569	38.3	25.682	36.2727	20.2193	27.8182	21.7937	34.4	15.4431	17.3333	15.7326
146_o_m_n_a.jpg	a	older	Male	28.3333	20.0106	30.7	23.8376	40.4545	20.4321	36.1	21.2313	47.2222	29.2181	35.3077	25.0013
146_o_m_n_b.jpg	b	older	Male	40.4167	21.2708	34.1111	20.5636	34.1818	15.4131	37.3636	26.7442	33.0909	22.0973	27.0833	24.3365
151_o_m_n_a.jpg	a	older	Male	21.3636	18.6562	34.6364	25.5706	39.7273	17.1644	35.6364	19.6839	42.5	26.2181	25.4545	18.8858
151_o_m_n_b.jpg	b	older	Male	36	20.1449	32.5	22.5253	43.4167	19.4677	29	21.721	30.5455	23.7839	24.75	19.3444
161_o_m_n_a.jpg	a	older	Male	16.8182	20.0241	35.5833	23.4228	44.7273	18.8525	30.6	18.5664	40.9	23.4115	26.1818	26.765
161_o_m_n_b.jpg	b	older	Male	38.4545	26.9791	27	25.2102	45	17.9221	30.2727	21.2936	45.9167	25.5324	25.25	22.7721
166_o_m_n_a.jpg	a	older	Male	24.6364	21.3273	38.75	24.0723	44.6154	16.9093	35.3333	19.2419	57.8889	29.7424	32.9167	23.1024
166_o_m_n_b.jpg	b	older	Male	45.3333	23.6886	45.5	21.783	41.4545	19.4801	28.9167	22.4882	44.8	29.0509	42.0769	24.8377
172_o_m_n_a.jpg	a	older	Male	20	14.8773	27.5833	18.9279	43.9091	18.881	28.5	15.1309	36.5	23.8572	22	19.7714
172_o_m_n_b.jpg	b	older	Male	48.4167	22.8292	36.9	24.7272	36.3636	14.8275	17.6364	17.7272	31.1818	16.1358	15.1667	13.8488
176_o_m_n_a.jpg	a	older	Male	15.9091	17.2595	25.0833	20.5977	37.7273	20.2044	25.3	18.8859	39.6667	20.9523	24.5	20.5714
176_o_m_n_b.jpg	b	older	Male	25.75	18.0107	42.8889	20.7933	33.7273	17.5675	23.1818	14.6207	46	23.2331	24.4167	21.9688
005_o_f_n_a.jpg	a	older	Female	19.3333	19.2794	22.2727	20.7369	34.9091	20.8012	35.2	20.9804	34.2	21.796	32.3636	20.4366
005_o_f_n_b.jpg	b	older	Female	30.0833	20.7516	25.5556	23.2708	37.2727	19.5094	25.8182	20.1386	37.7	20.1442	26.4167	19.9566
012_o_f_n_a.jpg	a	older	Female	32.9091	31.9733	55.6364	21.9603	51.4	20.6462	52.7273	20.3769	49.3	22.9446	46.1818	35.3294
012_o_f_n_b.jpg	b	older	Female	42.75	20.0369	51.6667	25.0599	44.3636	20.4317	32.5455	23.3511	45.7	20.6293	29.1667	24.2406
021_o_f_n_a.jpg	a	older	Female	26.7273	23.8583	45.7273	19.2359	44	23.8022	37.1111	21.5606	47	21.7613	33.1818	27.462
021_o_f_n_b.jpg	b	older	Female	33.0833	25.5751	33.5	21.9861	44.8182	14.9119	29.6364	19.5871	39.5	29.0565	37.8333	24.5869
024_o_f_n_a.jpg	a	older	Female	21.4545	24.6956	33.0833	20.2505	33.75	18.6115	22.5556	15.3795	40.8	29.8209	28.2727	23.277
024_o_f_n_b.jpg	b	older	Female	36.25	21.5581	24.2222	22.7089	41.3636	23.9093	21.9091	20.0422	31.1818	22.9252	22.4167	16.528
030_o_f_n_a.jpg	a	older	Female	34.9167	21.9481	48.3077	29.6574	56.5455	25.1132	60.9	18.2053	45.8	27.1162	30.75	28.8353
030_o_f_n_b.jpg	b	older	Female	38.6667	25.8046	62.2	29.2225	42.4167	16.506	40	23.639	49.7273	26.0349	46.3333	25.0901
036_o_f_n_a.jpg	a	older	Female	16.3636	23.7203	45.5455	19.8462	40.75	10.7629	37.6	21.7419	41.8	24.0407	29.0909	20.6807
036_o_f_n_b.jpg	b	older	Female	41.0909	31.5799	41.9091	29.0016	29.75	17.2739	25.8	22.9724	37.2	22.8123	27.8462	24.2138
044_o_f_n_a.jpg	a	older	Female	13.1818	10.1668	33	20.6543	37.6364	21.9785	38.4	16.2015	43	23.7318	27	25.5656
044_o_f_n_b.jpg	b	older	Female	32.1818	19.224	41.4545	21.8283	44.6	18.0197	25.5833	17.8298	32.7273	31.2509	19.6364	19.1326
047_o_f_n_a.jpg	a	older	Female	19.7273	28.0823	38.9167	22.2116	48.3333	19.7177	43.8	12.7611	42.9	23.8721	33.7273	27.5575
047_o_f_n_b.jpg	b	older	Female	39	20.9284	35	28.4297	42.0909	18.3764	42.1	18.5918	49.8333	27.4221	29.6	22.3169
055_o_f_n_a.jpg	a	older	Female	20.6364	19.9914	36.3333	21.8188	41.1818	17.9322	33.1	15.6024	43.9	18.8647	24.9167	19.7321
055_o_f_n_b.jpg	b	older	Female	33.0909	21.8287	28.3	22.6767	32.4545	16.1392	30.1818	24.5838	31.25	22.2266	31.6364	25.4176
060_o_f_n_a.jpg	a	older	Female	21.9167	20.4159	28.5833	17.2229	37	14.5465	32.1	19.5871	37.6	20.7696	20.5455	21.0065
060_o_f_n_b.jpg	b	older	Female	27.9167	21.5173	27.4	18.65	32.4545	14.6722	28	24.8779	34.6364	28.1683	30	20.7509
067_o_f_n_a.jpg	a	older	Female	18.4	15.5934	32.6667	22.3986	38.2727	19.074	47.9091	26.3911	49.3333	21.8346	34.8333	26.2777
067_o_f_n_b.jpg	b	older	Female	30.4167	17.9669	34.2	21.5603	38.6364	10.9752	23.8	15.817	46.4545	16.5189	32.75	21.3334
075_o_f_n_a.jpg	a	older	Female	28.7273	18.3961	37	28.0324	39.4545	15.3451	40.3	21.0821	41.8182	25.7791	28.1818	23.1854
075_o_f_n_b.jpg	b	older	Female	31.6364	25.1884	38.2727	32.894	40.9091	20.9306	33.75	20.8288	39.5	25.7088	30.6923	29.1844
079_o_f_n_a.jpg	a	older	Female	20	21.5917	31.8333	17.9384	34.7273	19.1994	38	24.363	43.3	24.5947	27.9091	23.3643
079_o_f_n_b.jpg	b	older	Female	38.4167	20.3356	42	24.1402	44.1818	16.1358	30	20.8519	20.6	16.1878	27.5833	20.9565
086_o_f_n_a.jpg	a	older	Female	31.9	27.6865	45.7692	25.613	49.0909	17.1024	34.6	25.6654	41.3	21.6336	22.9091	21.1256
086_o_f_n_b.jpg	b	older	Female	41	26.5193	39.6	34.945	50.4167	26.7291	32.4545	21.718	37.3	19.201	26.6667	15.2812
088_o_f_n_a.jpg	a	older	Female	27.8182	27.4256	37.6	21.2666	47.25	26.6769	48.8	22.7098	38.2	27.6196	22.1818	23.9158
088_o_f_n_b.jpg	b	older	Female	48.8333	26.4122	52.2222	29.6343	43.5833	19.7367	39.1	22.7374	39.5455	29.3099	16.0833	13.3856
096_o_f_n_a.jpg	a	older	Female	34.7692	29.1495	46.8182	21.1604	40.6364	21.4768	44.1	14.6852	46	26.2755	42.0909	29.9214
096_o_f_n_b.jpg	b	older	Female	44.5	25.1306	58.8889	24.487	44.4167	16.6813	34.5	21.12	40.0909	24.6108	35.9167	26.4144
100_o_f_n_a.jpg	a	older	Female	24.8182	19.5746	28.8182	14.0415	41.3636	19.4385	28.8	16.632	44	25.9743	25.5	21.6522
100_o_f_n_b.jpg	b	older	Female	39.5833	22.5649	34.1111	24.1062	46.0909	16.8491	23.4545	18.2886	28.9	22.467	26.4167	23.5776
110_o_f_n_a.jpg	a	older	Female	11.8	12.4615	21.0833	21.4961	34	19.1169	22.3333	17.6635	36.8182	26.5662	17.8182	16.2961
110_o_f_n_b.jpg	b	older	Female	28.0833	22.1132	27.4	20.7964	34	11.8322	21.2727	16.1189	35.7273	23.234	21.5833	23.8726
112_o_f_n_a.jpg	a	older	Female	40	22.9879	36.8182	18.9832	46.4545	22.9232	43.7	28.253	48.6	19.3402	33	22.1991
112_o_f_n_b.jpg	b	older	Female	45.8182	33.1476	42.5	21.0568	45.75	18.0259	28.1	27.0984	31.6	23.3866	38.0833	34.2729
120_o_f_n_a.jpg	a	older	Female	25	25.6047	32.8182	27.0252	38.8	17.9121	34.4545	22.7172	42.4545	17.8626	26	25
120_o_f_n_b.jpg	b	older	Female	45.0833	25.7486	34.7	24.6669	30.6364	14.4241	22.3636	17.6651	35	20.01	22.8333	20.5596
124_o_f_n_a.jpg	a	older	Female	15.8333	19.6923	22.75	16.3436	36.6364	18.3754	35	16.1933	41	25.2785	25.8333	19.2912
124_o_f_n_b.jpg	b	older	Female	30.6667	21.6976	33.8	22.987	43	16.775	30.4545	19.8261	35.0769	24.3874	9	11.005
130_o_f_n_a.jpg	a	older	Female	39.6667	28.8392	55.8182	26.2748	47.2	26.8734	49.1818	22.7764	44.3	20.726	42.4167	33.3425
130_o_f_n_b.jpg	b	older	Female	46.5	29.5804	60.7778	28.8001	43.0909	23.132	39	20.005	32.7	25.0823	33.3077	19.8552
133_o_f_n_a.jpg	a	older	Female	19.5455	16.9314	37.8333	22.5704	43.4167	19.3976	36	18.607	39.8	25.0058	27.3636	24.6101
133_o_f_n_b.jpg	b	older	Female	29.3333	20.7817	32.1	31.4941	42.6364	19.4693	29.0909	19.9973	38.1	23.2401	30.2308	22.8588
143_o_f_n_a.jpg	a	older	Female	26.6364	23.7203	61.3636	21.3132	54.0909	25.832	49.8	25.776	42.4545	22.5049	42.9091	26.9312
143_o_f_n_b.jpg	b	older	Female	55.6667	23.6079	45.1	25.2518	51.6364	26.0318	42.1818	20.7452	49.0909	26.7262	36.5	18.7738
148_o_f_n_a.jpg	a	older	Female	23.5	20.8127	35.3333	22.0674	39.0909	20.2309	32.8	13.7986	42.8	28.3502	21.5	18.5399
148_o_f_n_b.jpg	b	older	Female	32.8333	20.4265	41.4444	20.4457	31.4167	19.0333	27	17.4483	40.5	25.6049	19	17.9646
154_o_f_n_a.jpg	a	older	Female	40.0909	29.5718	34.7273	25.9657	43.8182	21.8258	45.9091	20.8348	43.7	28.5659	31.6364	23.8674
154_o_f_n_b.jpg	b	older	Female	43.3333	25.4713	46	32.5615	47.3333	20.9863	35.7	19.7768	35.0909	26.3038	27.8333	25.8838
158_o_f_n_a.jpg	a	older	Female	24.1818	21.8441	52	21.7046	54.2	18.2562	42	20.7654	45	26.7623	34	25.8573
158_o_f_n_b.jpg	b	older	Female	34.8182	25.4355	46.1818	26.1297	39.4545	15.049	34	29.136	38.6364	26.3715	29.6667	27.2741
164_o_f_n_a.jpg	a	older	Female	17.1	19.3818	40.6667	26.3967	38.5455	20.1959	42.1	25.4578	43	22.5783	33.9091	23.5264
164_o_f_n_b.jpg	b	older	Female	29.1667	22.739	38.8889	17.8497	50.4615	19.2207	22	22.6716	38	26.2213	23.3077	16.8096
174_o_f_n_a.jpg	a	older	Female	15.9167	15.4358	24.3	21.182	43.4545	17.0784	36.4	19.8338	41.4444	21.5239	29.8333	22.6869
174_o_f_n_b.jpg	b	older	Female	33.5	24.3665	33.6667	22.6661	39.4167	19.533	24.3636	18.8376	40	22.1159	14.8182	13.2274

## Sheet: dist_happy
Picture	Set	Face Age	Face Gender	Mean_YM_dist	SD_YM_dist	Mean_YF_dist	SD_YF_dist	Mean_MM_dist	SD_MM_dist	Mean_MF_dist	SD_MF_dist	Mean_OM_dist	SD_OM_dist	Mean_OF_dist	SD_OF_dist
008_y_m_h_a.jpg	a	young	Male	27.25	17.1683	31.5455	17.8514	45	21.3682	36.5455	21.6119	52.7778	23.8316	41.8333	32.1497
008_y_m_h_b.jpg	b	young	Male	38.0833	21.4496	43.2	30.2096	42.6667	14.418	35.5	25.229	55.3636	30.0874	41.75	25.62
013_y_m_h_a.jpg	a	young	Male	32.0909	22.7748	35.7692	19.5071	42	21.2932	44.2222	13.0171	59.3	24.345	31.7273	24.9403
013_y_m_h_b.jpg	b	young	Male	41.5833	21.9688	32	20.7304	49.0909	17.8127	45.2727	21.0575	45.5455	28.908	48.1818	30.1225
016_y_m_h_a.jpg	a	young	Male	30.1818	24.9793	50	25.309	52	22.5522	50.3	22.8913	56.9	20.2729	45.25	26.0738
016_y_m_h_b.jpg	b	young	Male	45.6667	24.511	60.6667	28.4033	61.4545	15.6484	52.8182	29.366	56.8182	31.022	54.8333	30.28
025_y_m_h_a.jpg	a	young	Male	29.7	24.0095	24.0833	17.1383	50.5455	22.2367	41.5	19.7554	57.7	26.7584	46.5455	31.5733
025_y_m_h_b.jpg	b	young	Male	37.25	17.3054	28	22.5333	45.9167	17.8502	33.6364	25.4844	50.4545	32.4788	35.1667	28.7523
031_y_m_h_a.jpg	a	young	Male	46.6	27.0276	59.8333	22.0736	51.1818	23.5789	56.1818	19.1302	58.8	21.4207	46.1818	29.5324
031_y_m_h_b.jpg	b	young	Male	47.1667	21.2852	38.5	26.5508	54.25	18.2365	52.9	26.5265	54.1	31.4164	61.3846	29.9459
037_y_m_h_a.jpg	a	young	Male	33.5385	22.3667	29	21.0998	41.7273	21.8545	44.8	20.3076	53.3	25.0247	33.9091	20.3394
037_y_m_h_b.jpg	b	young	Male	35.7273	15.9505	27.6364	21.3273	44	13.435	36.8	25.7458	50.6364	31.4715	44.3333	33.8428
041_y_m_h_a.jpg	a	young	Male	34.6667	24.6331	46	19.9048	56	17.9109	40.6	19.0683	55.6	21.3344	42.7273	33.1967
041_y_m_h_b.jpg	b	young	Male	52.75	24.3539	54.5556	31.7495	56.9167	19.36	57.9091	29.7236	49.7273	29.9068	59.9167	26.8716
049_y_m_h_a.jpg	a	young	Male	42.2	28.4011	44.2308	23.3601	50.1818	25.9531	41.1	16.3602	50.8	18.462	35.4167	21.228
049_y_m_h_b.jpg	b	young	Male	45.5833	25.9211	45.6667	23.5903	58.9091	11.3266	49.6	29.0677	47.5	24.2086	50.1538	28.5419
057_y_m_h_a.jpg	a	young	Male	37.75	26.8163	41.0909	19.6084	53.9091	20.4424	49.5	17.7842	53.9	25.5536	52.9091	25.0538
057_y_m_h_b.jpg	b	young	Male	46.9167	17.5316	42.7	26.4451	51.0833	19.7735	57.2	22.9918	51.8	30.6985	54.0833	25.7062
062_y_m_h_a.jpg	a	young	Male	32.3636	22.2678	43.2727	23.2856	40	17.7713	39.7778	14.746	50.9091	26.1245	34.3636	26.9639
062_y_m_h_b.jpg	b	young	Male	47.0833	16.55	47.1111	28.6201	49.9091	18.6518	40.4545	26.4097	54.1	32.3022	44.1538	29.077
066_y_m_h_a.jpg	a	young	Male	38.1818	24.5268	40.9	21.3044	50.5833	13.8791	45.6667	17.3277	55.3	22.47	47	32.1372
066_y_m_h_b.jpg	b	young	Male	44.5	23.5275	44.2222	30.417	59.8182	16.2838	43.7273	23.9462	60.6667	26.9556	53.5	30.4377
072_y_m_h_a.jpg	a	young	Male	33.9091	25.8513	51.5	21.8445	53.9167	19.8607	45	28.4052	55.4	22.6431	53.5833	32.2052
072_y_m_h_b.jpg	b	young	Male	45.4545	21.1677	53.7273	25.2035	52.5	21.5343	58.4	22.2121	63.4545	26.5683	48.1667	33.1439
081_y_m_h_a.jpg	a	young	Male	32.2308	20.7772	52.25	21.4947	43.1818	21.5769	32.8	19.3666	48.1	20.7817	37.9167	17.9061
081_y_m_h_b.jpg	b	young	Male	46.0833	18.8171	52.4444	20.0382	43.4167	15.9685	35.1	24.9018	48.1818	26.9437	32.2727	23.2211
089_y_m_h_a.jpg	a	young	Male	38.5455	23.6236	47	23.1635	51.7273	20.4063	51.3	23.3479	51.1	24.2599	36.4545	26.036
089_y_m_h_b.jpg	b	young	Male	51	15.5242	47.3636	18.5487	50.9091	13.4719	53	28.6845	50.9091	25.2723	52.9091	37.8033
099_y_m_h_a.jpg	a	young	Male	34.5455	18.1624	36.5	21.6732	48.0833	20.0248	52.5556	18.7424	49.5455	23.1057	43.7273	25.0164
099_y_m_h_b.jpg	b	young	Male	44.0833	21.3135	38.3333	29.4151	49.4545	20.627	40.2727	27.6553	53	29.1166	46.4167	30.8912
105_y_m_h_a.jpg	a	young	Male	43.2727	20.9766	44	26.2755	44.5833	16.2898	36.3	19.528	48.4	26.4668	34.5455	21.0635
105_y_m_h_b.jpg	b	young	Male	54.25	18.4889	43.625	24.6283	55.3333	21.3641	48.9	30.1789	58.5	32.7706	39	28.8132
109_y_m_h_a.jpg	a	young	Male	36.75	20.6271	41.9167	22.1214	49.4545	25.4337	38	18.2483	56.6364	26.7779	33	24.9319
109_y_m_h_b.jpg	b	young	Male	42.4167	21.2451	31.4444	25.2245	45.1667	16.7974	41.4	24.5954	48.8	30.4806	43.0909	29.2009
114_y_m_h_a.jpg	a	young	Male	28.4545	26.1663	33.8333	21.5948	58.6364	19.9413	40.5	21.9507	52.7778	28.5209	45.9167	32.0297
114_y_m_h_b.jpg	b	young	Male	42.4545	26.7147	35.9	25.7399	51.2727	19.6626	44.3636	28.682	50.3	29.5524	54.8333	28.9037
119_y_m_h_a.jpg	a	young	Male	42.75	28.5183	53.5833	22.5528	55.4545	22.124	54.3	19.4939	57	20.5037	46.6364	28.8765
119_y_m_h_b.jpg	b	young	Male	50.8333	25.6863	52.4444	20.1687	57.2727	23.1434	49.6364	29.534	59.9	34.5268	54	31.7884
123_y_m_h_a.jpg	a	young	Male	38.4167	27.8876	41.2727	17.6414	48	17.9949	37.4444	12.1769	52.1111	24.2097	28.5455	23.1964
123_y_m_h_b.jpg	b	young	Male	46.3636	24.1962	42.0909	21.847	42.3636	19.5309	48.4545	27.8975	54.2	30.2537	43.7692	28.5691
127_y_m_h_a.jpg	a	young	Male	30.9	23.3498	47.8333	29.2165	51.4167	18.5886	57.4	22.1118	50.7	25.5563	44.7273	28.3023
127_y_m_h_b.jpg	b	young	Male	45	21.8341	43.5	29.602	55.1667	19.9811	57.7	28.7906	60.0909	26.8717	48	28.9033
135_y_m_h_a.jpg	a	young	Male	39.6667	21.5926	40.2	26.5405	53.3636	22.7036	32.5	19.2368	50.8889	23.8822	42.6667	19.0136
135_y_m_h_b.jpg	b	young	Male	47.6364	29.2037	43.4545	27.9727	47.9167	20.5977	49.8	31.2545	51.2	24.6477	45.9167	26.902
144_y_m_h_a.jpg	a	young	Male	34.5	25.9212	56.4545	30.1176	64.3636	21.6022	47.4	20.2166	50.3	20.2816	37.6364	32.2623
144_y_m_h_b.jpg	b	young	Male	53.5	11.2936	54	25.1048	58	13.0384	47.9091	26.5611	56.2727	32.6407	51.8333	30.6293
147_y_m_h_a.jpg	a	young	Male	33.3	27.2031	43.9167	23.3606	48.0909	20.9354	45	20.2759	51	24.8953	50.2727	33.3349
147_y_m_h_b.jpg	b	young	Male	43	21.7339	45.9	27.0163	49.1818	17.6171	54	21.721	51.6	28.6791	47.5385	33.5599
153_y_m_h_a.jpg	a	young	Male	28.4	22.167	53.2727	24.9002	48.8182	24.8468	46	14.8623	48.5556	20.5433	36.3333	26.5923
153_y_m_h_b.jpg	b	young	Male	44.1667	21.6116	48	22.3159	52.0833	21.6646	44.2	20.4168	45.8	28.7858	46.1818	28.9303
160_y_m_h_a.jpg	a	young	Male	26.8333	18.4875	47.0833	22.8889	47	15.8493	40.1	22.4423	55.1818	23.5407	56.7273	26.9633
160_y_m_h_b.jpg	b	young	Male	34.75	19.0794	35.3	19.253	52.0909	17.0203	48.0909	28.7939	56.1818	25.6508	53	32.2011
167_y_m_h_a.jpg	a	young	Male	41.4545	21.0208	32.3333	22.2969	54.1818	16.7918	38	14.6287	54.4	20.8497	43.4545	29.245
167_y_m_h_b.jpg	b	young	Male	48.75	26.1016	55.5	30.2407	51.8182	22.0355	48.6364	25.057	52	28.2971	42.1	31.5082
170_y_m_h_a.jpg	a	young	Male	30.9167	25.3645	43.8	26.4567	50.6667	18.0521	36.5556	13.4825	49	24.6757	30.9091	19.9071
170_y_m_h_b.jpg	b	young	Male	42.3333	21.2061	49.1	23.0239	50.8182	15.6321	34.3636	22.7124	43	26.6496	38.3333	31.9811
175_y_m_h_a.jpg	a	young	Male	36.5833	22.9761	59.1667	26.5187	51	23.2105	45.4444	21.5239	54	27.3618	56.6364	30.0775
175_y_m_h_b.jpg	b	young	Male	57.2727	12.034	59.5	25.5832	60	22.392	56	21.2979	66.1818	30.993	44.3636	33.4851
010_y_f_h_a.jpg	a	young	Female	43.1818	20.4099	40.2727	19.7033	59.8333	19.1778	50.6667	26.0672	55.7778	28.2302	41.75	23.8828
010_y_f_h_b.jpg	b	young	Female	43.25	25.4848	58.1	23.173	51.6364	20.2646	46.1818	34.7903	49.3636	28.3629	47.5833	31.7875
020_y_f_h_a.jpg	a	young	Female	61.8333	24.3715	48.6364	23.8423	54	25.671	61	22.1309	63.6	27.7337	41.2727	23.8037
020_y_f_h_b.jpg	b	young	Female	58.7273	27.2437	53.0909	30.118	51.25	15.7603	45	20.1825	46.5556	32.7533	57.5	26.1308
022_y_f_h_a.jpg	a	young	Female	41.5455	13.0412	57.1667	18.5415	54.25	21.2309	61.6667	24.2642	60.1	30.0424	52.2727	25.9734
022_y_f_h_b.jpg	b	young	Female	46.75	25.4741	45.8	27.5955	55.0909	13.946	49.3636	25.8622	63.9091	31.1527	59.5	35.2974
028_y_f_h_a.jpg	a	young	Female	46.7273	18.5908	45.1	22.0527	55	19.3028	57.2	21.9889	62.9	20.6637	49.1667	25.9434
028_y_f_h_b.jpg	b	young	Female	38.5	23.7238	59.5	24.8205	54.9091	20.7145	44.6667	24.2912	57.7	27.6849	51.4545	26.6247
034_y_f_h_a.jpg	a	young	Female	34	28.5552	32.75	18.8541	42	24.6617	43.8182	22.3912	48.8182	21.5862	37.0909	25.7195
034_y_f_h_b.jpg	b	young	Female	35	20.9458	35.5556	26.5853	48.6364	18.88	40.1818	26.9326	42.7	32.8635	34.5833	30.9382
040_y_f_h_a.jpg	a	young	Female	60.6667	21.8812	49	20.7802	59.5455	18.9281	56.8	26.4231	63.3	22.47	44.7273	28.4116
040_y_f_h_b.jpg	b	young	Female	53.0833	23.8954	56.5	27.6295	51.1818	14.7974	51.3636	30.4147	56.3636	33.4104	44.9167	25.6177
048_y_f_h_a.jpg	a	young	Female	52.1667	31.2841	54.0909	23.3942	59.5	20.0975	59.3333	24.683	57.4	30.5367	43.5455	23.8343
048_y_f_h_b.jpg	b	young	Female	48	26.2412	61.2727	21.0907	63.6364	19.6432	61.5455	24.8691	61.7273	26.4238	63.25	24.7097
054_y_f_h_a.jpg	a	young	Female	49	18.4174	42.6	24.245	50.9167	20.2998	50	19.6073	58.5	24.2132	39.5	30.9384
054_y_f_h_b.jpg	b	young	Female	53.75	23.5647	56.8	24.9212	54.9091	24.4068	48.7	19.4996	45.6364	31.7467	47.4167	30.3928
063_y_f_h_a.jpg	a	young	Female	46.3636	26.7517	45.8182	23.5322	56.2727	23.165	50	13.9124	59.3	23.688	45.6364	31.9477
063_y_f_h_b.jpg	b	young	Female	40.6667	30.7817	50	19.3506	53.4167	22.5003	48.8182	30.8377	42.2	33.9175	51	29.7741
069_y_f_h_a.jpg	a	young	Female	60	23.268	55.5385	24.0853	58.1667	26.1389	64.1111	23.7983	64.9	23.8488	57	28.1212
069_y_f_h_b.jpg	b	young	Female	56	25.2151	71.9091	19.639	59.2727	22.4236	56.6364	25.4844	58.9091	32.1013	59.1667	26.8965
071_y_f_h_a.jpg	a	young	Female	36.6364	21.6807	42.0833	19.5516	59.2	22.7928	41.1818	23.2328	48.7	23.8237	37	20.7557
071_y_f_h_b.jpg	b	young	Female	33.6667	23.7423	38.1111	18.5704	41.0909	19.6492	40.4545	29.6626	54.6667	33.8616	40.0909	34.2971
085_y_f_h_a.jpg	a	young	Female	54.5	17.4226	48.3636	23.6781	51.2	22.9046	58.4545	25.3115	56	25.434	50.6667	31.4739
085_y_f_h_b.jpg	b	young	Female	59.6364	24.5246	53.8	30.7239	49.75	18.3755	50	21.2027	64.2	24.5981	59.2308	25.962
090_y_f_h_a.jpg	a	young	Female	48.3636	26.6206	49	20.578	48.9091	22.6294	52.8	18.855	56.2	26.2416	43	26.1151
090_y_f_h_b.jpg	b	young	Female	45.6667	22.3864	41.4444	22.4951	44.9091	17.4439	51	18.0278	50.8	35.0422	47.75	36.5864
098_y_f_h_a.jpg	a	young	Female	58.6364	19.9262	56.1667	25.6863	51.3636	20.6508	65.6	26.6258	58.6	25.0431	40.7273	32.1748
098_y_f_h_b.jpg	b	young	Female	50.9167	22.6975	62.5	22.7852	52.3636	17.6027	58.3636	29.9208	52.9	28.0573	58.9167	30.2909
101_y_f_h_a.jpg	a	young	Female	55.2727	23.3927	67.6667	15.9507	55.2	24.7602	56	19.7028	54.5455	25.9668	39.4545	24.0307
101_y_f_h_b.jpg	b	young	Female	46.25	22.2552	58.8	21.9535	53.2308	16.2386	48.1	30.6248	51.6364	28.0474	53.9167	26.5106
106_y_f_h_a.jpg	a	young	Female	50.1818	24.596	49.75	26.8536	58.6667	18.0521	55	20.67	63.2	26.9559	49.7273	31.0293
106_y_f_h_b.jpg	b	young	Female	52.75	24.6175	62.1	28.9691	64.0909	16.4466	47.75	24.8674	59.5	26.7293	64.3636	31.1361
115_y_f_h_a.jpg	a	young	Female	63.0909	18.4524	52.8333	21.9952	53.9091	21.5428	62.8	20.0155	67	23.4852	46.9091	20.4522
115_y_f_h_b.jpg	b	young	Female	54.3333	24.235	60.7778	28.8218	55.5455	18.7316	61.7273	32.2989	57.2727	32.9396	55.25	29.967
125_y_f_h_a.jpg	a	young	Female	29.9167	21.5848	34.3636	22.0421	53.1818	20.5271	44.3	19.5792	46.3	23.3716	42	26.6308
125_y_f_h_b.jpg	b	young	Female	47	23.002	36.4	23.1238	50.3636	24.0926	40.5455	25.418	36.2727	28.2775	41.25	23.6456
132_y_f_h_a.jpg	a	young	Female	45	25.3693	49.3636	19.2991	58.2727	24.9523	37.1	23.6429	54.2	23.2274	40.9091	24.8655
132_y_f_h_b.jpg	b	young	Female	43.75	23.8218	44.2	18.3715	52.8	23.3514	36.9091	19.5062	50.5	31.9661	48	29.8887
134_y_f_h_a.jpg	a	young	Female	60.2727	25.7569	50.8333	25.1679	67.6364	20.0563	56.3	22.833	61.3	29.3449	42.4545	25.5866
134_y_f_h_b.jpg	b	young	Female	57	29.1953	64.7778	24.3607	56.8333	20.5375	65	23.9537	63.1818	30.3573	52.6667	33.3803
140_y_f_h_a.jpg	a	young	Female	55.6364	22.6639	65	24.2562	58.2727	16.1561	66.8	23.3324	67.6	24.0009	48.3636	30.3159
140_y_f_h_b.jpg	b	young	Female	59.6667	20.6984	60.6	29.0448	54.3636	22.3216	53.7273	24.8278	55.4	29.4097	59.6364	26.8487
150_y_f_h_a.jpg	a	young	Female	48	25.3628	52.5833	18.5053	55.8182	22.3912	52.6	17.2253	64.4	27.969	45	28.6483
150_y_f_h_b.jpg	b	young	Female	49.8333	27.3124	42.6	23.8523	50.2727	16.7576	40.9167	27.3179	56.6364	32.583	55.1667	35.2235
152_y_f_h_a.jpg	a	young	Female	59.3636	28.7968	60.2727	25.2511	56.7273	24.5361	59.2	25.3368	66	24.2322	55.4545	23.7418
152_y_f_h_b.jpg	b	young	Female	68.2727	18.9847	62.6364	22.1823	56.5455	12.9489	51	28.9448	58.5455	24.6307	54.75	32.8194
162_y_f_h_a.jpg	a	young	Female	45	27.2764	49.7273	19.0425	60.4167	20.9912	54.2	24.0638	54.1818	24.2149	49.7273	30.9357
162_y_f_h_b.jpg	b	young	Female	54.3636	25.6993	63.5455	26.6434	56.3636	18.0625	55.3636	21.2945	58	26.9926	46.0833	30.1616
163_y_f_h_a.jpg	a	young	Female	53.5	15.9739	63.0909	25.4183	69.3333	16.7024	61.7778	21.4172	55.2	25.8276	55.5833	27.8974
163_y_f_h_b.jpg	b	young	Female	58.5	11.7047	64.6	23.4293	54.9167	20.5756	60.7	23.3097	62.3636	28.5071	54.1818	23.2672
171_y_f_h_a.jpg	a	young	Female	32	16.404	40.7273	19.9854	49.4167	18.2232	44.8889	25.5707	51.2	27.9952	33.1818	18.1374
171_y_f_h_b.jpg	b	young	Female	45.8333	21.9455	40.4444	23.1145	49.25	20.3788	47.5	25.7175	56.7273	33.9885	33.0833	24.2617
173_y_f_h_a.jpg	a	young	Female	48	26.1878	57.5833	22.2648	58.2727	20.0803	57.5556	19.9694	63.9091	22.7	45.2727	29.3192
173_y_f_h_b.jpg	b	young	Female	62.4545	17.6995	60.8	30.7166	56.6364	21.6946	57.4545	23.9264	60.0909	27.9838	58.75	31.649
177_y_f_h_a.jpg	a	young	Female	56.5455	25.5748	64.3846	24.4933	58.9091	17.807	57.3	20.7367	58.8	22.9046	47.6364	34.4624
177_y_f_h_b.jpg	b	young	Female	59	25.8109	62.2727	29.7795	57.0909	22.5142	55.6364	24.7236	63.8	29.2491	55.3333	27.2441
182_y_f_h_a.jpg	a	young	Female	39.9167	20.3535	45.4167	21.7693	44.8182	16.7918	40.6	18.4343	52.8	29.3856	41.0909	21.501
182_y_f_h_b.jpg	b	young	Female	44.7273	24.2779	39.6	18.0874	50.0833	21.0041	46.6	23.8989	45.4	25.6437	34.6154	27.2719
007_m_m_h_a.jpg	a	middleaged	Male	32.2727	21.8773	39.3636	21.2851	47.25	25.2159	31.1	22.0426	46.1	23.364	23.3636	20.8484
007_m_m_h_b.jpg	b	middleaged	Male	46.1818	23.7226	33.5455	25.7929	41.8333	21.7708	37.0909	18.918	43.9167	28.4428	29.5455	24.7522
014_m_m_h_a.jpg	a	middleaged	Male	27.6364	21.1909	30	20.7027	46.5455	15.642	41.4545	18.0575	54.3	23.6552	35.1818	20.1535
014_m_m_h_b.jpg	b	middleaged	Male	39.5	20.0068	33.4	27.6895	47	17.932	30.6364	19.3921	40.6364	30.3917	38.75	33.861
026_m_m_h_a.jpg	a	middleaged	Male	38.0909	21.4823	39.6154	24.7775	50.4167	25.2639	47	17.713	49.1	24.7586	41	21.9727
026_m_m_h_b.jpg	b	middleaged	Male	45	20.1404	36.7	19.4025	42.1818	22.0582	44.7273	23.5248	59.3636	29.7162	45.8182	29.4476
032_m_m_h_a.jpg	a	middleaged	Male	35.4167	26.054	40.3	26.1918	51.7273	16.9239	42.2	21.2331	46.1111	25.5903	35.5	27.6553
032_m_m_h_b.jpg	b	middleaged	Male	44.25	12.9202	52.3	23.6129	45.5455	18.7796	31.2727	20.9623	52	25.671	40.5	34.363
038_m_m_h_a.jpg	a	middleaged	Male	23.6	26.15	31.8182	18.2801	40.3636	17.4027	36.6	16.1121	48.3333	27.2718	34.4167	24.9452
038_m_m_h_b.jpg	b	middleaged	Male	38.3333	21.7437	35.1111	20.46	41.0909	19.8618	39	29.0069	46.7	23.1711	42.5833	36.6692
045_m_m_h_a.jpg	a	middleaged	Male	40.5455	21.8923	28.5455	21.547	37.4545	17.7277	44	21.8276	48.9	21.9467	31.5455	29.5918
045_m_m_h_b.jpg	b	middleaged	Male	39.2727	18.7195	29.5455	22.827	43.4	19.6537	29.3333	21.9683	52	28.4394	43	30.6891
051_m_m_h_a.jpg	a	middleaged	Male	42.9091	26.7823	39.8182	21.1368	49.1667	15.0141	45.9	18.4899	49.8	20.5578	42.4545	29.18
051_m_m_h_b.jpg	b	middleaged	Male	53	17.2099	43.6667	25.7391	45.75	16.3991	42.7	29.6949	63.4167	26.6098	47.3	34.9859
056_m_m_h_a.jpg	a	middleaged	Male	36.5	28.7682	37.2308	17.6217	51.8333	25.5799	37.6667	20.0873	51.1111	26.327	35.1667	16.3587
056_m_m_h_b.jpg	b	middleaged	Male	39.5	23.8918	37.9	18.788	42.0909	20.2161	39.4167	32.2165	46.8	34.3569	42.75	30.6361
058_m_m_h_a.jpg	a	middleaged	Male	38.0909	22.6162	36.2308	22.9025	44.4167	20.0837	33.3333	21.3249	52.6364	20.2646	38.8182	26.7612
058_m_m_h_b.jpg	b	middleaged	Male	41.3333	23.2627	33.2	19.4182	43.1818	21.7523	42.9	27.6303	44.7	34.6828	39.3333	31.2216
068_m_m_h_a.jpg	a	middleaged	Male	36.1818	17.9601	37.0833	21.7275	46.2727	20.9909	37.4	18.5005	48.7	22.1963	35.5455	23.4579
068_m_m_h_b.jpg	b	middleaged	Male	52.0833	21.8817	22.1	20.5775	35.7692	21.0759	32.3	28.312	48.8333	29.4829	40.4545	27.5912
070_m_m_h_a.jpg	a	middleaged	Male	23.4615	20.7027	27.2727	22.195	41.9091	24.056	32.9	23.4968	46.3	23.6974	23.1818	19.5439
070_m_m_h_b.jpg	b	middleaged	Male	39.2727	20.6063	30.2727	22.5304	39.3636	18.6776	34.3636	30.8197	47.9167	33.0137	42.6364	24.2086
077_m_m_h_a.jpg	a	middleaged	Male	36.8462	23.8357	41.8182	21.6463	40	18.363	32.6	17.5068	46.4444	20.3231	30.6667	19.2133
077_m_m_h_b.jpg	b	middleaged	Male	41.5833	26.0051	23.3	19.3853	46.4545	17.8065	42.7273	31.8028	40.6	28.0721	33.6923	26.6502
082_m_m_h_a.jpg	a	middleaged	Male	39.5455	20.8344	34.8333	18.5513	46.4545	18.7583	45.6	14.6682	47.6	21.3812	40	25.1913
082_m_m_h_b.jpg	b	middleaged	Male	31.8333	21.1567	44.5556	23.9328	35.0909	21.1682	39.6364	26.8971	48.5385	26.9401	38.6364	32.3798
087_m_m_h_a.jpg	a	middleaged	Male	33.3636	20.1458	40.3333	22.125	54.3636	22.6375	38.5	18.7927	58.1	23.1058	45.6364	19.9563
087_m_m_h_b.jpg	b	middleaged	Male	42.9167	24.9671	40	27.8687	53.6364	17.2643	45.1667	30.289	54.9	25.9506	57.9231	29.4716
092_m_m_h_a.jpg	a	middleaged	Male	38.7273	23.2254	47.4167	27.7766	50.8182	22.6708	36.5	23.8619	47	25.2894	34.5455	23.543
092_m_m_h_b.jpg	b	middleaged	Male	42.0909	22.2686	38	26.754	50.7273	16.1375	49.7273	23.3756	47.3333	30.4611	34	30.4039
094_m_m_h_a.jpg	a	middleaged	Male	45.3333	19.75	44.1667	30.7478	54.6364	20.2498	42.1	19.479	52.1	22.8154	47.8182	25.4237
094_m_m_h_b.jpg	b	middleaged	Male	53.5833	22.277	50	25.4165	55.0909	25.8977	46	26.2679	50.4545	31.056	42.8182	21.9263
104_m_m_h_a.jpg	a	middleaged	Male	36.5	19.3118	33.25	14.2326	47	21.1234	37	22.4747	47.4	23.119	31.8182	19.1354
104_m_m_h_b.jpg	b	middleaged	Male	37.3333	26.158	23.2222	19.848	49.3636	19.3973	30.2727	23.7995	51.4	31.5108	35.75	27.6015
108_m_m_h_a.jpg	a	middleaged	Male	32.4	18.392	37.0833	18.9615	52.9	22.9562	47	21.4196	42.9	23.0625	34.8182	23.4556
108_m_m_h_b.jpg	b	middleaged	Male	47.1667	19.6415	42.3	28.4724	46	24.1868	40.8182	28.875	47.8182	20.5369	33.3333	26.3726
116_m_m_h_a.jpg	a	middleaged	Male	47.2727	23.7659	52.6667	25.1697	58.5455	24.6996	46.4	28.9643	52.6364	25.323	42.9091	22.2416
116_m_m_h_b.jpg	b	middleaged	Male	48.5455	16.3729	46.9091	27.2744	53.0833	17.604	47.3	22.1412	53.5455	31.1042	49.8333	27.3657
126_m_m_h_a.jpg	a	middleaged	Male	42.6364	24.2993	36.0833	22.9246	45.75	18.6894	38.1111	17.0253	48.7778	25.4498	37	28.1199
126_m_m_h_b.jpg	b	middleaged	Male	33.8182	26.1259	46.1818	26.2481	37.4545	18.0353	32.5455	24.9093	43.5	28.2302	42.3333	32.1935
136_m_m_h_a.jpg	a	middleaged	Male	30	21.5069	39.5833	24.7917	45.2727	23.6605	37.3	21.7514	44.6667	21.9089	28	20.19
136_m_m_h_b.jpg	b	middleaged	Male	39.25	23.7721	49.2222	26.7805	49.0909	21.8881	44	24.8877	54.75	26.728	35.2727	27.1886
142_m_m_h_a.jpg	a	middleaged	Male	34.5	25.1667	33.5	19.124	48.4545	22.7172	38	18.1273	48.2	28.3541	31.1818	16.8215
142_m_m_h_b.jpg	b	middleaged	Male	46.6667	18.1475	42.2	22.7635	41.6667	22.2316	40.7	33.5064	35.9091	24.7607	32.75	25.2879
149_m_m_h_a.jpg	a	middleaged	Male	32.7	22.2962	29.6667	20.0061	47.4545	11.4487	42	24.5674	48.8	20.601	35.1818	24.2067
149_m_m_h_b.jpg	b	middleaged	Male	36	20.8021	46.6	19.665	46.7273	17.539	37.1667	26.505	46.2	31.9159	38.75	24.6507
155_m_m_h_a.jpg	a	middleaged	Male	30	24.3497	26.0909	18.3273	37.9167	20.5668	32.6667	23.484	46.2	25.4986	31.8333	18.6929
155_m_m_h_b.jpg	b	middleaged	Male	44.9167	23.5621	22.7778	21.1411	42.5455	15.6484	34	26.0384	42.0909	24.6595	30.5833	22.4275
159_m_m_h_a.jpg	a	middleaged	Male	39.6	23.1958	51.75	27.2334	55.8182	21.1179	51.5	18.981	55.7	22.7745	38	32.0312
159_m_m_h_b.jpg	b	middleaged	Male	60.0833	14.3619	56.7778	15.6746	50.8333	22.3234	52.1	28.3958	56.5455	32.2284	50.9167	27.3777
165_m_m_h_a.jpg	a	middleaged	Male	24	19.9134	46	23.4852	56.4545	15.3842	56.4	21.8184	47.8889	22.1836	38.9167	30.5002
165_m_m_h_b.jpg	b	middleaged	Male	48.5	24.288	38.4	25.7561	44.8	15.3608	44.4167	27.6848	45.4545	29.4053	44.5833	26.6201
169_m_m_h_a.jpg	a	middleaged	Male	40.3	26.6919	38.1818	22.0718	45.75	15.3985	50.6	21.104	44.3	23.4144	37.8182	30.6131
169_m_m_h_b.jpg	b	middleaged	Male	49.4167	22.2157	38.7	23.219	50.8333	22.1927	46.3	30.9338	52.1667	19.544	41.3636	26.2498
178_m_m_h_a.jpg	a	middleaged	Male	33.6364	28.3629	41.7273	23.4311	44.6364	22.3485	50.4	23.0805	54.7	25.2237	38.4545	28.8075
178_m_m_h_b.jpg	b	middleaged	Male	45.4167	18.7202	44.5	26.1502	50.5455	16.4339	46.4545	19.3203	47.5	34.5551	55.6923	32.3944
179_m_m_h_a.jpg	a	middleaged	Male	35.4	17.1995	30	18.5227	44.6364	20.0812	47.4	24.4549	52.4	23.8756	29.9091	22.4965
179_m_m_h_b.jpg	b	middleaged	Male	33.3636	20.0613	32.7273	24.864	48.0909	17.8014	39.8	30.2354	48.3333	30.2725	43.2727	29.1173
006_m_f_h_a.jpg	a	middleaged	Female	49.3	24.824	65.75	24.0345	59.8182	21.4141	63.7	19.1198	62.1	21.9871	46.0909	36.8116
006_m_f_h_b.jpg	b	middleaged	Female	59.1667	30.0963	64.6	23.4103	58.2727	20.9575	60.6667	23.631	61.9	27.8586	63	27.9708
011_m_f_h_a.jpg	a	middleaged	Female	48	22	54.6667	23.7423	62	17.047	46.8182	22.6928	51.5	18.0201	36.8182	27.658
011_m_f_h_b.jpg	b	middleaged	Female	43.0833	25.2855	51.5	20.1453	58.2727	22.1634	46.7273	27.041	62.2727	26.8518	51.9167	28.2343
019_m_f_h_a.jpg	a	middleaged	Female	42.2727	22.1905	45.3333	26.7253	50.5455	22.9406	42.6	15.1158	49.4	22.2521	35.8182	21.2735
019_m_f_h_b.jpg	b	middleaged	Female	40.0833	21.3178	36.7	21.6284	39.7	13.7683	41.0909	27.267	47.9091	24.8091	39.8182	25.1031
029_m_f_h_a.jpg	a	middleaged	Female	33.9091	26.2772	42.3636	22.2723	49.5455	19.1748	43.5	26.8711	54.1	26.2698	33	28.45
029_m_f_h_b.jpg	b	middleaged	Female	42.4545	22.331	53.5455	13.0871	48.5455	18.8593	52.2	13.9028	44.8	33.4425	43.6154	30.0348
035_m_f_h_a.jpg	a	middleaged	Female	23.0833	22.146	21.3333	18.7681	36.0833	21.5468	32	21.36	46.9	28.7883	29.75	20.7983
035_m_f_h_b.jpg	b	middleaged	Female	40	25.1757	20.1	20.8564	42.2727	19.5913	32.6667	29.8034	40.3636	24.406	28.9167	20.1335
043_m_f_h_a.jpg	a	middleaged	Female	37.9167	23.4732	37.9091	19.5676	50.6667	20.4821	30.7	20.2981	42.2727	21.0195	36.9091	22.8799
043_m_f_h_b.jpg	b	middleaged	Female	39	26.7174	44	27.258	49	15.4467	39.4	21.9707	51.8182	29.745	45.7273	28.4784
050_m_f_h_a.jpg	a	middleaged	Female	32	23.0565	36.8182	19.9239	48.4545	20.5882	48	15.7833	51.4	21.7726	37.8182	24.9713
050_m_f_h_b.jpg	b	middleaged	Female	38.5833	19.9793	34.6	23.2197	52	23.6854	35.7273	26.6199	52.9091	29.6495	30	20.6133
052_m_f_h_a.jpg	a	middleaged	Female	37	22.7288	43.7	23.0509	47.5	22.9089	34.6	21.8032	53	29.4066	37.7692	21.6608
052_m_f_h_b.jpg	b	middleaged	Female	41	25.7964	31.6	20.4026	51.7	18.9915	42.75	31.4415	59.3636	26.9788	46.8333	19.5394
061_m_f_h_a.jpg	a	middleaged	Female	45.3636	20.4464	59.0833	22.5246	54.0909	20.9974	56.9	19.6438	57.3	21.0768	54.1818	27.8848
061_m_f_h_b.jpg	b	middleaged	Female	63.75	11.616	60.4	22.5743	43.75	14.8821	60.6364	25.3703	63.0833	20.1109	55.9	35.1108
064_m_f_h_a.jpg	a	middleaged	Female	31.1818	17.5603	45.8	25.7975	48.4545	20.2305	48.8	24.5167	53.2	19.4924	35.5455	28.1047
064_m_f_h_b.jpg	b	middleaged	Female	41.5833	23.3373	50.4	27.5205	48	14.997	51.6364	25.4373	52.4	22.525	42.1667	22.9974
073_m_f_h_a.jpg	a	middleaged	Female	47.6	25.448	59.9231	21.6889	62.6667	21.5589	50	31.9609	56.3333	28.6444	38	28.207
073_m_f_h_b.jpg	b	middleaged	Female	50.5833	21.4834	67.4	18.6738	53.9091	20.5935	41.7273	22.672	49.5455	29.6862	49.5	29.2373
080_m_f_h_a.jpg	a	middleaged	Female	39	21.4515	47	21.2603	57.8333	14.9717	41.1111	17.5103	55.6	22.446	35.0909	23.6705
080_m_f_h_b.jpg	b	middleaged	Female	39.75	22.5111	50.6667	32.1753	48.6364	19.9112	44	30.1164	58.2727	27.5902	51.4167	23.2436
084_m_f_h_a.jpg	a	middleaged	Female	28.3333	26.3692	47.1818	22.1622	47	20.1855	44.5	22.7266	52.6	23.0275	40.1818	17.5032
084_m_f_h_b.jpg	b	middleaged	Female	44.8333	23.9463	63	25.1247	55.4545	20.0318	45.4545	30.392	51.8182	28.2164	44	30.1632
093_m_f_h_a.jpg	a	middleaged	Female	24.1538	20.5947	32.9	18.532	49.2727	19.8146	35.3	14.9	47.4545	16.3546	46.0909	33.5752
093_m_f_h_b.jpg	b	middleaged	Female	35.5833	19.7321	44.8	20.8209	47	21.3839	44.8	20.0931	49.3	28.5815	39.0769	27.5392
097_m_f_h_a.jpg	a	middleaged	Female	35.6364	19.1482	35.75	18.4545	38.9167	24.4409	38.6667	15.9374	50	21.6846	29.7273	21.0575
097_m_f_h_b.jpg	b	middleaged	Female	40.9167	23.1456	49.7	22.0255	49.3636	17.7498	36.5455	19.3771	42.1818	22.4625	35.75	24.2717
103_m_f_h_a.jpg	a	middleaged	Female	36.3636	24.5327	39.3846	23.0996	57.4545	11.5876	42.5	14.4318	50.1	24.4515	35.5	18.8318
103_m_f_h_b.jpg	b	middleaged	Female	43.0833	21.2152	42.2	20.601	47.8182	16.4853	39.0909	28.6721	52.1818	25.5375	42.5	26.5416
111_m_f_h_a.jpg	a	middleaged	Female	56.5	27.0975	48.8	25.7112	57	21.7256	59.3	14.5606	52.1	24.3878	55.9167	27.1944
111_m_f_h_b.jpg	b	middleaged	Female	60.0833	11.7818	57.7778	22.9825	51.8182	13.4671	52.2	22.4786	60.9167	25.4432	56.8182	29.3285
113_m_f_h_a.jpg	a	middleaged	Female	40.5455	26.1433	45.2727	21.3639	54.0909	17.5924	51.9	25.1725	53.9	24.5739	46	26.3921
113_m_f_h_b.jpg	b	middleaged	Female	45.5833	21.3476	57.6	26.2518	53.5455	19.4647	45.5833	26.7529	52.2727	27.3572	55.5833	23.566
117_m_f_h_a.jpg	a	middleaged	Female	49.5	24.0549	52.5455	25.3155	62.2727	20.2637	55.0909	21.8699	75.2727	24.9964	61.2727	29.9603
117_m_f_h_b.jpg	b	middleaged	Female	38.25	23.3982	49.1111	18.4962	56.1818	19.949	46.0833	26.3317	63.7273	33.6336	66.25	28.7849
122_m_f_h_a.jpg	a	middleaged	Female	29.2	21.301	39	17.8438	49.8182	23.4342	26.2	16.0817	49.3	29.2349	23.1818	21.6925
122_m_f_h_b.jpg	b	middleaged	Female	40.4545	27.318	36.1818	25.5727	42.5833	20.4782	36.7	29.0404	42.5	31.2134	45.8462	26.0059
128_m_f_h_a.jpg	a	middleaged	Female	29.25	23.2306	38.2727	24.0711	40.5833	20.7472	37.1	14.3407	47.8	24.8944	27.7273	23.4226
128_m_f_h_b.jpg	b	middleaged	Female	34.5	20.9045	39.7778	20.3763	43.7273	19.5811	31.9091	26.4252	44.1667	30.4148	35.7273	25.3223
138_m_f_h_a.jpg	a	middleaged	Female	39.8	26.0717	34.6667	17.0098	46.6364	21.2145	33.3	19.3509	52.1	18.9411	30	25.6047
138_m_f_h_b.jpg	b	middleaged	Female	38.8333	19.8853	34.4444	21.0482	44.5455	20.2503	45.7273	31.8594	42.3636	30.1107	32.1667	26.6725
139_m_f_h_a.jpg	a	middleaged	Female	37.9167	20.2954	56.1667	18.9489	51.6364	21.5929	50.6	23.4103	58.3	22.0658	47.25	33.0403
139_m_f_h_b.jpg	b	middleaged	Female	40.5833	20.8478	59	23.2475	48.6364	18.0459	63.7273	22.1634	68.4545	29.0254	61.5	28.4525
156_m_f_h_a.jpg	a	middleaged	Female	29.2	23.3704	32.4167	21.3348	44.8182	20.044	37.2727	17.1236	50.1818	22.7324	33.3636	24.0719
156_m_f_h_b.jpg	b	middleaged	Female	42.3333	23.153	32.4	22.9986	43.8182	18.8139	37.1818	30.5248	49.5455	29.3679	35.5	26.2246
157_m_f_h_a.jpg	a	middleaged	Female	37.4167	26.7189	51.6364	23.0186	44.1818	13.79	44	19.0321	66.1	25.5971	41.25	24.2379
157_m_f_h_b.jpg	b	middleaged	Female	47.3333	29.1901	53.2	17.4534	52.9091	26.5573	46.4545	29.7502	50.3	31.8819	58.3333	25.6987
168_m_f_h_a.jpg	a	middleaged	Female	23.1818	17.9879	38.8333	20.6522	46.5455	21.7134	40.2	22.5083	51.7	23.6317	35	21.4849
168_m_f_h_b.jpg	b	middleaged	Female	38.5	27.0673	46.3	20.2871	48.5455	19.5825	36.0909	27.3659	47.1	33.7094	42.3846	24.925
180_m_f_h_a.jpg	a	middleaged	Female	37.6	21.0407	43.1538	19.278	44.3333	16.0756	44.8889	20.9192	43.4545	21.3324	33.3636	22.633
180_m_f_h_b.jpg	b	middleaged	Female	41.9167	21.5848	41.2	26.2204	49.0909	19.3827	43.2727	29.0313	43.3636	24.6993	40.5	23.7812
004_o_m_h_a.jpg	a	older	Male	42.3333	27.1338	46.6364	27.001	52.8333	20.471	59.5556	24.4034	51.6	20.9136	41.6364	31.9571
004_o_m_h_b.jpg	b	older	Male	54.4545	20.5493	45.6364	28.4615	55.1818	18.1869	44.8182	26.2862	56.9167	26.8276	55.6364	27.1487
015_o_m_h_a.jpg	a	older	Male	33.5455	23.2739	41.1667	25.4624	50.0909	22.1018	39.2727	27.7852	48.7778	25.381	29.6667	22.8646
015_o_m_h_b.jpg	b	older	Male	44.0833	22.6011	36.8	24.5619	34.2727	16.0068	39	22.1133	44	27.4845	29.6667	22.6609
018_o_m_h_a.jpg	a	older	Male	17.6364	16.5606	30.4545	22.2277	46.0909	19.0077	32.1	17.8665	41.5	23.9502	31.5	22.6455
018_o_m_h_b.jpg	b	older	Male	39.9167	21.8526	41.7778	24.5651	38.9091	26.3456	33.6364	29.659	53.5385	24.6699	30	26.932
027_o_m_h_a.jpg	a	older	Male	31	25.3664	37.4545	18.8115	50.25	24.551	39.4444	25.3678	44.7	21.4479	27.25	22.812
027_o_m_h_b.jpg	b	older	Male	44.4545	12.5965	46.9	19.8799	44.7	11.9168	34.8182	26.3318	44.5455	21.5887	32.2727	23.6266
033_o_m_h_a.jpg	a	older	Male	40.8182	22.6619	34.9091	28.2894	50.2727	19.4941	47.1	22.4125	51.7778	25.6163	33.25	21.2608
033_o_m_h_b.jpg	b	older	Male	40.75	21.4609	34.1	22.6198	42.25	18.2614	40.2	21.3114	50.8	25.1431	43.4167	36.1875
039_o_m_h_a.jpg	a	older	Male	42.9	27.7066	38.3846	20.2095	46.2	14.0933	43.8333	20.031	50.7273	24.7673	22	20.0599
039_o_m_h_b.jpg	b	older	Male	46.6667	27.4535	44.3	23.0943	46.2727	17.1295	35.4545	29.3645	45.4545	26.3301	29.3333	25.7517
042_o_m_h_a.jpg	a	older	Male	38.0833	20.407	45.1818	21.1652	52.6364	13.8439	43.8	27.0095	47.3	26.3061	31	27.9187
042_o_m_h_b.jpg	b	older	Male	49	19.9549	46.5	25.4001	47.0909	23.1018	24.2727	20.2193	46.25	23.2892	32	24.7669
046_o_m_h_a.jpg	a	older	Male	34.1667	24.6201	49.8333	25.9469	57.3	21.061	48.0909	22.4787	49.4545	24.3243	26.1818	19.8888
046_o_m_h_b.jpg	b	older	Male	48.9091	22.6029	50	31.058	57.1	20.1409	41.6364	24.5857	49.1	20.7763	30.2308	27.7193
053_o_m_h_a.jpg	a	older	Male	31.5	22.3098	32.9167	20.2954	42.7273	15.6083	32.9091	25.7039	49.1	24.6867	38.1818	24.8267
053_o_m_h_b.jpg	b	older	Male	42	25.6203	40.4	20.1671	42.25	18.9982	29.2727	29.0898	52.7	26.0728	35.4615	23.8943
059_o_m_h_a.jpg	a	older	Male	34.0909	21.6816	39.2727	20.509	47.7273	16.977	34.4545	28.7276	44.5	24.2865	27.1818	21.5212
059_o_m_h_b.jpg	b	older	Male	37.8182	19.651	45.5455	25.3273	39.3333	21.8146	32.9	26.6644	45	31.8519	34.8182	21.358
065_o_m_h_a.jpg	a	older	Male	26.7	22.8961	34.0769	21.9069	47.8333	15.5962	22.4444	16.4553	40.3333	31.293	30.5833	24.5077
065_o_m_h_b.jpg	b	older	Male	47.3333	20.8777	39.2	24.133	41.1	16.6763	29	25.1757	46.0909	25.0578	31.5	24.6927
074_o_m_h_a.jpg	a	older	Male	49.5	27.4044	53.3636	32.4539	54.0909	20.1765	47	30.9444	44.8	20.1704	36.5455	25.7113
074_o_m_h_b.jpg	b	older	Male	45.3333	19.6854	50.9	29.2212	45.5833	19.1855	40.4	19.1903	38.0909	30.2736	32.3636	29.5813
076_o_m_h_a.jpg	a	older	Male	30.6364	18.2826	41.4167	21.0041	39.5455	14.8954	35.6	22.3666	43.9091	20.2556	27.3	19.4482
076_o_m_h_b.jpg	b	older	Male	41.25	21.6422	34.1	26.1298	35.25	25.3991	26.1	17.9966	51.2727	26.5371	29.75	23.684
083_o_m_h_a.jpg	a	older	Male	36.25	22.9867	39.5833	24.2279	45.9091	24.1183	33.6	24.2496	50.7778	23.1613	33.9167	26.2867
083_o_m_h_b.jpg	b	older	Male	39.5833	19.5748	45.2222	27.4398	46	19.8494	37.0909	27.0276	46	29.1548	41.5	24.1529
091_o_m_h_a.jpg	a	older	Male	45.75	18.9503	49.4545	28.4055	51.4545	19.6996	51.3	22.1913	51.8	19.3896	41.7273	28.9969
091_o_m_h_b.jpg	b	older	Male	64.4545	12.6678	52.6	30.1559	52.3636	28.0331	45	24.8355	54.8182	27.04	50.0909	28.7731
102_o_m_h_a.jpg	a	older	Male	38	20.1945	37	25.3246	46.3636	16.8895	42.6	23.787	49.4545	21.2385	32.2727	23.3371
102_o_m_h_b.jpg	b	older	Male	42.5833	22.5044	43.4444	24.6836	43	16.7929	45.5455	24.8208	36.6	25.7345	32.4167	22.4396
107_o_m_h_a.jpg	a	older	Male	60	28.9897	48.6667	27.6285	57.4167	19.5609	46.3333	23.0705	54.4	10.287	37.8182	20.9132
107_o_m_h_b.jpg	b	older	Male	51.1667	29.0949	51.1111	21.0502	50	22.3241	53	23.9212	53.7	22.6473	26.1818	21.5445
118_o_m_h_a.jpg	a	older	Male	40.9	24.3514	40.5833	20.0883	45.7273	21.4667	39.1	27.3798	45.3636	22.1552	29.1818	21.6648
118_o_m_h_b.jpg	b	older	Male	38.75	19.0508	38.6667	23.3666	44.3636	19.9312	31	28.7089	42.2	23.4748	36.8462	29.1086
121_o_m_h_a.jpg	a	older	Male	38.4545	19.2269	29	19.8746	45.4545	21.1772	33.6	21.3812	45.7778	15.6187	20.5833	22.6814
121_o_m_h_b.jpg	b	older	Male	46.5455	27.5077	42.3636	25.7576	42.4167	20.4826	36.5455	26.89	51.3636	29.3914	29.6923	24.3015
131_o_m_h_a.jpg	a	older	Male	29.8182	27.9958	21.7273	14.7722	48.5455	11.6822	41.5	21.6089	48.4444	31.3652	28.25	19.8546
131_o_m_h_b.jpg	b	older	Male	39.0833	20.0701	33.1	24.5784	39.0909	20.0921	45.6364	26.4548	47.6364	21.6068	35.5	26.2869
137_o_m_h_a.jpg	a	older	Male	45.3636	25.8042	33.2727	20.3278	47.6154	17.793	54.25	23.2425	54.1	23.8721	35.5455	27.7682
137_o_m_h_b.jpg	b	older	Male	46.1667	16.3587	40.5556	19.4815	39.6667	15.5408	40.7	24.3358	53.6364	24.4838	39	25.6125
141_o_m_h_a.jpg	a	older	Male	35.0833	19.0714	37.6364	29.5272	51.1818	19.6409	40.8	23.3942	45.1818	25.9878	33.5455	20.6076
141_o_m_h_b.jpg	b	older	Male	49.6364	23.5341	42.9	27.9621	47.8182	22.2613	35.5833	28.8049	42.6364	23.8171	33	27.1461
146_o_m_h_a.jpg	a	older	Male	39.0909	25.5008	40.6667	25.1227	48.5455	20.481	44	23.1996	43.5455	20.4273	31.6364	23.6401
146_o_m_h_b.jpg	b	older	Male	48.0833	21.1121	46.3	13.0218	46.6364	16.9309	31.9091	19.0392	49.4545	26.6509	30.75	21.4693
151_o_m_h_a.jpg	a	older	Male	44.3636	25.9549	28.8333	22.5301	46	22.0635	33.4	25.5786	47.1	20.3658	32.1818	23.6382
151_o_m_h_b.jpg	b	older	Male	36.6667	21.0641	41.8889	24.8568	47	15.4331	42.3636	26.3904	42	18.8503	32.25	21.0287
161_o_m_h_a.jpg	a	older	Male	35.3	19.7431	34.8333	22.1106	37.75	19.5547	31.8889	25.5316	46.5	26.3112	31.1818	24.6529
161_o_m_h_b.jpg	b	older	Male	57.75	22.3774	27.9	16.6229	47.5455	24.8812	33.7273	27.0299	40.9091	28.3106	36	26.2886
166_o_m_h_a.jpg	a	older	Male	38.9231	22.6733	39.7273	25.3854	48	20.9952	51.3	25.4997	48.3636	26.2003	36.5	29.5907
166_o_m_h_b.jpg	b	older	Male	47.8333	16.2023	43.1	22.1533	40.9091	15.9528	35.4545	27.7141	49.6364	29.2823	39	29.2233
172_o_m_h_a.jpg	a	older	Male	34.0909	24.3535	36.9	27.9661	41.8182	14.5521	35.7	27.0023	38.9	26.6935	30	26.6233
172_o_m_h_b.jpg	b	older	Male	38.0909	17.581	40.0909	22.0973	43.9091	12.6052	27	22.8513	31.6	26.167	26.0833	22.2729
176_o_m_h_a.jpg	a	older	Male	26.4545	21.7732	39.3333	19.7269	46.8182	22.5514	46	12.3045	52.3	12.0467	34.1818	27.4802
176_o_m_h_b.jpg	b	older	Male	42.4167	18.5691	47.2	18.6118	41.5455	21.8328	42.9091	23.3729	47.1	21.042	31	26.731
005_o_f_h_a.jpg	a	older	Female	37.4545	26.3377	37.7692	17.9125	44.0909	15.9465	43	25.0599	57	29.8961	34.5	23.0079
005_o_f_h_b.jpg	b	older	Female	43.0833	20.5048	46.7778	30.0324	41.6364	18.0791	33.3636	27.1377	37.7	25.5649	37.75	26.396
012_o_f_h_a.jpg	a	older	Female	34.8182	25.752	54.1667	25.5408	53.1818	22.4402	50.3636	18.0182	55.4	26.0819	34.1818	24.4615
012_o_f_h_b.jpg	b	older	Female	45.5833	15.2164	51.6667	26.1151	51.6667	17.9663	41.3	29.1054	49.7	31.4574	43.8462	24.6605
021_o_f_h_a.jpg	a	older	Female	30.6154	24.3842	48.6	21.4642	50.4545	18.4898	49.2	22.4242	52.9	25.4753	36.2727	29.9068
021_o_f_h_b.jpg	b	older	Female	45.4167	13.2559	35.8	21.6066	53.25	18.8975	44.8182	32.2609	58	24.956	41.9167	22.0225
024_o_f_h_a.jpg	a	older	Female	34.7273	24.532	37.75	20.055	44.8182	13.9127	42.7	21.613	49.5	28.3559	39.2727	21.9139
024_o_f_h_b.jpg	b	older	Female	43.4167	17.6659	42.5	21.4022	44.0909	16.5497	31.0909	25.3553	49.9091	28.1228	29.4167	23.8878
030_o_f_h_a.jpg	a	older	Female	44.4	19.9176	55.1667	19.66	52.4167	15.1325	49.1111	20.5393	51.3636	19.9864	32.5	20.6788
030_o_f_h_b.jpg	b	older	Female	47.2727	20.1151	59.1	21.1263	44.8182	16.4549	36.9091	26.0555	55.5455	26.9569	49	28.7117
036_o_f_h_a.jpg	a	older	Female	26.75	27.8376	41.2	25.028	46.6364	22.7872	46.9	20.771	45.1	22.9562	39.5	24.9345
036_o_f_h_b.jpg	b	older	Female	42.4167	28.3211	40.5	20.3538	40.4167	19.3741	38.6	22.142	40.1	24.0622	31.9231	27.0692
044_o_f_h_a.jpg	a	older	Female	35.9231	22.8235	39.9	20.1409	42	23.0651	40.6364	20.0363	48.3	25.7555	35.4545	30.5724
044_o_f_h_b.jpg	b	older	Female	48.4545	26.3035	35.7273	28.9796	47.5455	19.8261	36.7273	17.3268	45.3	26.5709	34.3333	27.2608
047_o_f_h_a.jpg	a	older	Female	39.9091	28.5813	40.2727	23.7069	47.75	19.8042	39.7778	21.8391	50.6	28.617	38.6667	31.2216
047_o_f_h_b.jpg	b	older	Female	43.1818	17.8707	56.6364	23.7288	56.3636	12.6275	48.5455	25.3273	51.9091	29.0257	37.8333	25.0484
055_o_f_h_a.jpg	a	older	Female	33.4	26.256	39.8462	17.0726	40.9167	25.0906	40	14.0535	46.6364	23.4831	32.7273	20.2143
055_o_f_h_b.jpg	b	older	Female	35.3636	22.7256	27.6	20.3645	41.5833	19.7735	35.3	18.0373	44.3636	27.2664	35.4545	30.1276
060_o_f_h_a.jpg	a	older	Female	27.4167	26.1028	42.9091	16.9673	45.6364	15.8699	37.5	23.7264	42	23.8432	24.1667	19.3242
060_o_f_h_b.jpg	b	older	Female	38.4545	19.8815	37.6364	21.1626	42.1818	25.4983	39.4545	28.9288	30.3	18.9094	31.9167	19.3976
067_o_f_h_a.jpg	a	older	Female	32.6364	27.2113	41.6364	23.6401	47.6667	17.7781	55.2222	20.3026	49.8	29.8656	40	24.8837
067_o_f_h_b.jpg	b	older	Female	36.4167	21.8526	35.4444	28.1962	42.6364	14.6238	40.2727	27.7996	55.4	24.3091	48.5833	26.4109
075_o_f_h_a.jpg	a	older	Female	44	22.6716	53.8333	19.9992	49.8182	23.0426	45.9	23.3735	44.7	23.0557	37.6667	23.9558
075_o_f_h_b.jpg	b	older	Female	41	22.5743	44.2727	23.5206	46.5455	16.4582	41.0909	25.9787	45.3	27.439	49.2308	23.8228
079_o_f_h_a.jpg	a	older	Female	30.75	23.5609	34.1818	23.086	48.5833	19.3318	39.3333	21.1601	43.0909	25.4969	23.6	21.9606
079_o_f_h_b.jpg	b	older	Female	38.3333	23.2861	44.1	23.7788	46.3333	12.1381	34.0909	22.1606	41.6364	29.354	41.75	24.5806
086_o_f_h_a.jpg	a	older	Female	35.25	24.8015	52.8182	26.6602	53.6364	16.7289	48.8	23.4748	49.2	22.6363	37	33.9706
086_o_f_h_b.jpg	b	older	Female	55.1667	25.6722	58	17.5071	54.1818	23.6762	51	22.821	49.4	28.1314	43.5833	27.4705
088_o_f_h_a.jpg	a	older	Female	43.8182	32.7683	44.25	24.8125	56.7273	21.5364	44.0909	22.3224	35.8182	26.0224	32.6364	28.1825
088_o_f_h_b.jpg	b	older	Female	62.7273	20.6063	50.9091	28.0444	52.25	10.3759	45.1818	30.0893	45	27.3795	16.4545	21.2902
096_o_f_h_a.jpg	a	older	Female	43	25.2943	55.4167	21.4199	50	26.6219	54	21.9146	47.5	23.5337	48	28.2489
096_o_f_h_b.jpg	b	older	Female	51.3636	30.6015	72.5	18.4285	53.5385	13.6846	47.5556	24.4137	61.9167	25.6035	46.7273	29.4214
100_o_f_h_a.jpg	a	older	Female	37.7273	23.8121	46.2	21.4518	53.7273	21.1617	47.5	24.7442	48	18.7913	36.4167	28.089
100_o_f_h_b.jpg	b	older	Female	53.0909	22.4341	57	26.5895	42.9167	16.752	34.6364	29.2994	53.6364	21.8645	29.5	22.6816
110_o_f_h_a.jpg	a	older	Female	25.5833	25.0797	30.6	18.644	39.9167	14.1322	33	21.8689	41.4545	24.5168	23	19.7484
110_o_f_h_b.jpg	b	older	Female	32.4167	19.7413	31	18.1246	39.7273	18.1664	30.1667	28.8533	40.5455	18.7049	30.1667	24.0901
112_o_f_h_a.jpg	a	older	Female	38.6364	20.5586	39.0909	17.421	54	21.8507	51.3333	26.5377	44.2	22.9337	42.4545	18.6353
112_o_f_h_b.jpg	b	older	Female	58.3333	21.7562	41.3333	24.8495	44.6364	16.5667	41.7273	23.8079	44	24.8636	30.5	24.5301
120_o_f_h_a.jpg	a	older	Female	39	29.0392	51.1818	22.4224	43.5	20.2334	36.6364	20.8963	52	24.3036	32.2727	21.6568
120_o_f_h_b.jpg	b	older	Female	42.75	24.1628	44.9	24.5558	47.9091	16.9083	34.1667	28.6129	50.9167	32.0921	31.1818	21.3111
124_o_f_h_a.jpg	a	older	Female	33.3077	21.5383	45.2727	24.868	48.7273	21.3967	40.4	24.6856	44.4	27.577	33.8333	24.4609
124_o_f_h_b.jpg	b	older	Female	39.6364	24.9771	40.9091	28.1192	40.9091	22.2506	36.2727	23.4695	41.9091	24.0602	45.0833	25.0217
130_o_f_h_a.jpg	a	older	Female	41.4	34.1572	54.75	22.6118	50.4167	25.3895	59.9	19.238	54.6	24.0795	42.9091	29.8478
130_o_f_h_b.jpg	b	older	Female	62.5	15.2465	67.7	31.145	50.1818	29.1335	38.4545	20.6609	50.7273	25.1559	37.5833	24.8942
133_o_f_h_a.jpg	a	older	Female	35	26.4919	46.9091	19.7406	52.8182	15.7405	56.3	20.6831	47.3	26.7957	34.7273	26.8071
133_o_f_h_b.jpg	b	older	Female	45.0833	22.4315	46.4	27.0686	53.1818	16.7977	38.8	26.3346	50.0909	30.5891	42.75	29.2454
143_o_f_h_a.jpg	a	older	Female	43.4545	19.7097	65.5	24.3516	53	26.5809	62.4444	21.2903	54.2	24.5484	43.1818	24.8508
143_o_f_h_b.jpg	b	older	Female	70.1667	22.5906	69.3	19.1024	62.2727	22.4102	49.4545	25.1132	58.3	26.6919	44.6154	21.1327
148_o_f_h_a.jpg	a	older	Female	33.3	21.8126	48.4167	27.3212	47.8182	18.6001	37.6	19.0625	49	25.0599	39.0909	20.2359
148_o_f_h_b.jpg	b	older	Female	46.8333	22.0241	44.6	27.6574	44.5833	16.7085	38.8	23.2608	50	28.6007	36.6364	19.5206
154_o_f_h_a.jpg	a	older	Female	36.5833	23.2319	49.4545	24.4146	50.75	21.3035	47.1111	23.0513	42.5	24.0982	40.1667	27.2358
154_o_f_h_b.jpg	b	older	Female	40	21.5238	52.4	22.142	52.8182	18.4598	43.4545	23.8636	53.6364	28.5351	31.1818	24.4042
158_o_f_h_a.jpg	a	older	Female	33.3636	20.4366	48.0833	25.4789	58.4545	18.365	46.8182	24.4533	46.4	22.6921	35	25.7152
158_o_f_h_b.jpg	b	older	Female	43.25	24.7501	49.2	23.1315	45.4545	18.7796	40.6364	28.7759	38.4545	25.6451	30.5	23.4501
164_o_f_h_a.jpg	a	older	Female	31.3636	20.8675	44.9167	23.6238	51.8	23.1555	42.2727	23.397	45	24.976	38.6364	25.232
164_o_f_h_b.jpg	b	older	Female	39.3333	19.7638	45.7	22.6129	46.8182	19.7323	38.8182	26.6376	35.0909	18.6733	29.2727	20.1549
174_o_f_h_a.jpg	a	older	Female	21.7273	17.7093	36.3333	19.1612	42.7273	16.3162	42.1	13.916	41.1	24.799	30.3333	17.8393
174_o_f_h_b.jpg	b	older	Female	36.0833	24.9489	39.3	23.0943	52.3636	12.564	35	22.6515	43.7273	31.5661	36.3636	29.1111

## Sheet: dist_sad
Picture	Set	Face Age	Face Gender	Mean_YM_dist	SD_YM_dist	Mean_YF_dist	SD_YF_dist	Mean_MM_dist	SD_MM_dist	Mean_MF_dist	SD_MF_dist	Mean_OM_dist	SD_OM_dist	Mean_OF_dist	SD_OF_dist
008_y_m_s_a.jpg	a	young	Male	32.2727	17.0182	32.2727	19.8398	37.25	23.1953	26.5556	13.4081	46	25.0998	43.4167	24.6446
008_y_m_s_b.jpg	b	young	Male	34.75	18.9215	19.2222	21.7645	37.4167	16.7085	34	19.8046	52	26.843	31.0833	28.1666
013_y_m_s_a.jpg	a	young	Male	21.6667	20.1329	29.0909	18.0414	42.8182	12.0318	33.5	21.3398	46.5455	24.0265	31.1818	26.1833
013_y_m_s_b.jpg	b	young	Male	29.8333	20.7839	38.6	28.0998	50	22.764	39.5455	28.126	32.9	22.5657	33.6154	22.5335
016_y_m_s_a.jpg	a	young	Male	24.1818	20.0789	42.25	19.666	38.9167	21.4029	36.3333	14.5258	52.1	20.1299	29.5455	20.6996
016_y_m_s_b.jpg	b	young	Male	37.25	20.9029	33.7778	24.3145	49.0909	16.483	44.3636	14.2567	44.4545	20.0318	35.5833	20.1695
025_y_m_s_a.jpg	a	young	Male	21.1	20.2619	34.0833	21.7567	31.1818	15.3546	29.1	14.5178	38.4444	25.9331	37.0833	25.0326
025_y_m_s_b.jpg	b	young	Male	27.6364	18.6509	17	16.9588	39.8333	19.0303	34.6	22.3219	34.6364	28.8488	27.9091	20.1715
031_y_m_s_a.jpg	a	young	Male	30.2727	21.448	48.1818	26.0569	41.3636	18.8429	40.4	22.0515	47.1	23.2592	35	22.5255
031_y_m_s_b.jpg	b	young	Male	38.9167	20.6153	38.3	27.697	46.6364	16.8776	39.7273	22.0095	37.4545	23.8133	29.4545	23.0754
037_y_m_s_a.jpg	a	young	Male	24.3	18.5176	29.9167	19.5516	38	25.6692	29.3333	14.7309	40	23.6267	35.7273	22.8302
037_y_m_s_b.jpg	b	young	Male	33.6667	18.6125	28	22.5942	37.2727	12.5546	32.0909	24.0102	28	18.0185	29.2308	21.3079
041_y_m_s_a.jpg	a	young	Male	24.4545	20.481	44.2308	24.8366	43.6364	20.116	35.4	14.9384	51.7	18.6312	43	29.2472
041_y_m_s_b.jpg	b	young	Male	40.9167	21.4284	48.7778	26.9526	54.3636	17.1655	38.6364	28.4931	55.7273	25.1757	54.1818	31.2436
049_y_m_s_a.jpg	a	young	Male	36.9091	28.1974	50.8333	22.9697	39.75	18.6261	41.6	17.9889	50.1	23.3925	38.0833	22.187
049_y_m_s_b.jpg	b	young	Male	50.0833	16.1609	39.8	23.9342	56.7	16.4117	37.8182	18.1263	44.3333	22.3376	26.3636	18.1509
057_y_m_s_a.jpg	a	young	Male	26.5455	21.2808	37.1818	27.1581	43.1818	21.2218	34.4	20.5653	44.9091	21.6123	42.8182	22.6443
057_y_m_s_b.jpg	b	young	Male	33.5833	26.5688	37.3	29.4696	42	18.0252	32.6364	17.212	36	21.9272	38.4167	26.3696
062_y_m_s_a.jpg	a	young	Male	27.5455	19.6182	44.4545	24.5005	38.0909	17.7226	29.2	17.4852	40.2222	22.9335	39	19.9773
062_y_m_s_b.jpg	b	young	Male	36.0909	22.6427	35.8182	27.1213	41	16.6193	36.1818	21.1179	42.8	25.9906	32.75	23.8447
066_y_m_s_a.jpg	a	young	Male	33.0909	18.8916	37.5	21.9938	36.6667	19.6345	42.1111	24.5787	50.9	22.1683	39.8182	25.3133
066_y_m_s_b.jpg	b	young	Male	39	23.8671	32.4	27.3585	47.3636	16.6269	34.9091	20.3885	44.9091	27.6096	30.75	25.7086
072_y_m_s_a.jpg	a	young	Male	25.2	21.9636	43.8462	21.7977	50.1818	14.2184	36.7	19.7768	45.2	23.6868	47.1667	28.8722
072_y_m_s_b.jpg	b	young	Male	48	18.718	41.6	21.0565	48.2727	13.9649	37.5455	23.7376	38.4	23.7215	41.75	27.2634
081_y_m_s_a.jpg	a	young	Male	22.3636	17.7835	44.1818	23.945	38.7273	21.8865	36.7	21.3492	43.2	25.0369	30.8182	21.4794
081_y_m_s_b.jpg	b	young	Male	40.1667	24.3155	43.4	23.6324	42.7273	18.8101	30.6364	19.1847	28.9091	22.2731	18.1667	17.9536
089_y_m_s_a.jpg	a	young	Male	25.9091	17.958	47.6364	25.7537	46.1818	16.7261	39.5	16.3588	46.8	23.7009	45.5833	19.8653
089_y_m_s_b.jpg	b	young	Male	42	20.1945	42	29.056	52.8182	17.192	40.2727	28.8309	39.6	20.134	35.3846	23.3043
099_y_m_s_a.jpg	a	young	Male	21	21.853	32.5	24.1002	39.1818	20.6146	38.3	12.1386	44.5	24.9366	40.1818	31.9212
099_y_m_s_b.jpg	b	young	Male	43	26.202	26.5	21.5006	42.0909	18.7481	26.4545	19.8815	46.1	28.8846	35.1667	25.0847
105_y_m_s_a.jpg	a	young	Male	29.6667	18.8936	46.25	18.7962	39.2727	18.1664	40.2	15.0392	42.1	25.436	28.7273	23.3413
105_y_m_s_b.jpg	b	young	Male	40.7273	20.239	27.7	21.0716	45.1818	18.7233	31.8182	25.9145	28.9091	19.3466	28.0833	18.4167
109_y_m_s_a.jpg	a	young	Male	20.5833	17.7224	36.3333	21.9144	37.4167	18.7687	32.6667	23.6696	47.7273	17.1528	33.3636	19.0382
109_y_m_s_b.jpg	b	young	Male	40.9167	19.1048	40.8	31.2616	40.9091	16.1025	36.7273	27.1297	45.8333	23.8512	38.7273	20.5285
114_y_m_s_a.jpg	a	young	Male	27.1818	20.875	31.3636	23.5341	40.5455	13.2239	33.5	17.4627	42.2222	19.1884	36.5	27.2947
114_y_m_s_b.jpg	b	young	Male	37.25	24.2454	36.1	25.1195	40.8182	16.9872	25.2	16.3081	43.5	22.6013	27.9091	23.9518
119_y_m_s_a.jpg	a	young	Male	38.7	16.3303	45.1667	21.4299	46.6364	24.1382	42.2	19.2169	46.5455	23.8091	36.0909	21.7598
119_y_m_s_b.jpg	b	young	Male	38.8333	20.906	41.3333	27.5545	50.4615	20.8071	41.1	26.1298	31.9091	22.0701	30.1667	23.5443
123_y_m_s_a.jpg	a	young	Male	17.5	19.3692	46.5385	19.9107	35.0909	16.2262	36.2	17.6245	48.5	25.2157	32.5455	21.6396
123_y_m_s_b.jpg	b	young	Male	36.0833	19.9292	34.4	25.8207	43.7273	14.1357	42.9091	19.6288	46.6364	24.5897	31.3636	26.2841
127_y_m_s_a.jpg	a	young	Male	30.0909	24.7768	42.5833	28.0047	47	22.9478	44	20.9125	53	19.8158	29.4167	21.7442
127_y_m_s_b.jpg	b	young	Male	37	20.7145	35.5	24.4824	43.8333	16.7757	48.7	23.5422	46	23.6925	33.6923	21.3049
135_y_m_s_a.jpg	a	young	Male	36.9167	24.504	39.6364	22.9446	48.6667	22.9637	40.8889	20.4172	47.9	20.5829	28.8333	19.1256
135_y_m_s_b.jpg	b	young	Male	46.5	26.9461	37.5556	32.7724	43.8182	17.0401	40.4545	29.2006	42.6364	20.6653	28.3636	19.8458
144_y_m_s_a.jpg	a	young	Male	34.3333	20.344	47.6364	24.2787	41.7273	19.2463	35	12.5459	45.8	27.0875	41.7273	28.1393
144_y_m_s_b.jpg	b	young	Male	43.5	23.1772	50.4	24.3365	50.1818	12.7108	39.6364	20.6895	52.5455	22.456	45.5833	24.1302
147_y_m_s_a.jpg	a	young	Male	20.9167	19.2847	47.8182	24.0949	37.5	19.0955	38.3	8.90755	46.7	24.1755	37.5	25.2461
147_y_m_s_b.jpg	b	young	Male	39.9167	22.3869	37.4	16.487	42.75	14.7348	36	27.6204	43.4545	21.6996	36.0833	28.1407
153_y_m_s_a.jpg	a	young	Male	26.1667	18.0697	44.6	25.8035	37.1818	19.2448	26.9	12.0688	44.1	22.3977	31.4167	25.3716
153_y_m_s_b.jpg	b	young	Male	34.5	24.4856	26.7778	20.8913	39.3636	16.1386	29.2727	17.8779	42.2	24.1698	27.4167	17.1489
160_y_m_s_a.jpg	a	young	Male	26.75	17.4258	31.8182	19.4773	36	19.5192	32.7	13.1491	50.3	22.662	42.4167	25.6744
160_y_m_s_b.jpg	b	young	Male	36.3636	21.6577	34.6364	25.3861	39.8182	20.1882	37.9	24.9241	43.8	24.353	31.1667	18.2699
167_y_m_s_a.jpg	a	young	Male	25.6667	19.4858	30.5455	22.407	37.0909	18.3219	41	22.8959	44.4444	25.8414	33.9167	21.0474
167_y_m_s_b.jpg	b	young	Male	39.4167	18.2829	28.5	17.9397	41.4167	18.2032	23.9	13.7635	38.4545	19.6996	18.7273	16.0006
170_y_m_s_a.jpg	a	young	Male	30.8182	18.7554	37.25	22.792	41.7273	16.3774	34.2	14.7784	44.5	22.4116	29.5	20.2507
170_y_m_s_b.jpg	b	young	Male	35.9091	19.2637	25.2	24.2295	43.8182	15.5294	22.7273	18.1719	25.8182	22.7324	28	20.3291
175_y_m_s_a.jpg	a	young	Male	32	19.1928	50.8182	30.4362	44.0833	20.2595	41.3333	14.3875	49.3	22.0658	47.9091	26.8121
175_y_m_s_b.jpg	b	young	Male	40.25	20.7895	58.375	20.887	51.9167	14.78	45.9	19.4219	49.1818	27.7446	40.3333	23.2548
010_y_f_s_a.jpg	a	young	Female	32.9091	22.2416	43.9091	23.1234	44.6667	21.4871	34.5556	14.4145	44.5	27.5691	29.9167	19.4864
010_y_f_s_b.jpg	b	young	Female	42	23.6093	37.4	20.2824	44.2727	25.7103	43.6364	26.8003	40	24.404	37.5455	22.322
020_y_f_s_a.jpg	a	young	Female	38.8333	21.3151	44.3636	23.3335	46.0909	23.956	40	21.9697	60.4	22.8386	35.5833	23.0235
020_y_f_s_b.jpg	b	young	Female	33.9167	19.9566	42.1	21.7993	40.5385	17.0275	36.6667	24.8747	43.2	26.0717	30	22.2792
022_y_f_s_a.jpg	a	young	Female	31.3636	25.6409	38.6364	20.1458	43.6364	15.6286	38	10.729	55.2727	28.869	33.7273	26.4994
022_y_f_s_b.jpg	b	young	Female	40.6364	24.1341	38.4545	27.9405	38.6364	19.8054	41.3636	20.6314	47.8	30.8718	38.25	20.583
028_y_f_s_a.jpg	a	young	Female	29.2727	21.1049	39.4167	18.6911	46.7273	23.1132	43.4	18.0752	49	25.7897	31.8182	30.1358
028_y_f_s_b.jpg	b	young	Female	37.25	23.8561	49.5556	26.9635	43.9091	16.5194	45.1818	18.2911	49.0909	23.2356	45.5	25.479
034_y_f_s_a.jpg	a	young	Female	35.9091	22.2596	41.5833	19.8332	35.4545	20.7912	39.4	25.4698	41.2727	25.1241	33.4545	19.8311
034_y_f_s_b.jpg	b	young	Female	42.3333	12.9638	42.4444	23.442	36.7273	18.1389	36.0833	28.0015	31	22.4633	21.75	19.7214
040_y_f_s_a.jpg	a	young	Female	53.75	22.6921	54.5	18.9137	48.6	28.5198	48.75	16.1139	54.3	26.4535	38.2727	21.6753
040_y_f_s_b.jpg	b	young	Female	60.2727	22.9743	56	22.2461	47.1818	18.2199	44.1667	21.2553	51.3	23.8703	42.6923	22.603
048_y_f_s_a.jpg	a	young	Female	34.0833	21.7484	49	21.0808	42.3636	17.7329	46.7273	20.2637	47.3	28.6552	35	22.5122
048_y_f_s_b.jpg	b	young	Female	45.4545	23.5812	48.0909	27.3366	47.4167	18.4068	51.4	25.2727	42.6364	20.3925	37.6364	22.3887
054_y_f_s_a.jpg	a	young	Female	47.5455	21.3137	47.6364	26.8152	39.3333	22.7649	40.7778	27.7344	49.7	26.285	50.6364	22.7256
054_y_f_s_b.jpg	b	young	Female	49.5833	22.7974	42.8	19.6005	49.2727	19.9504	44.3636	17.7835	40.1	22.4423	29.1667	17.8724
063_y_f_s_a.jpg	a	young	Female	27.4545	14.9088	44.8462	15.7101	41.5	12.1018	38.8889	10.7406	47.4	24.8873	46.6364	27.6921
063_y_f_s_b.jpg	b	young	Female	36	24.5845	28.4545	24.8289	46.7692	13.5717	37.1111	21.9	40.9091	27.6096	31.5	23.1497
069_y_f_s_a.jpg	a	young	Female	37.6154	28.4913	55.5	22.5598	60	29.5127	54.4545	19.1121	50.1	23.1298	41.1818	23.2199
069_y_f_s_b.jpg	b	young	Female	49.6667	23.9975	55.3	28.4841	53.25	16.1421	53.8	17.8375	55.0833	27.7078	26.1818	25.25
071_y_f_s_a.jpg	a	young	Female	34.4167	15.27	38.75	21.4778	43.4545	25.2284	31.8	15.0982	46.4545	25.0214	40.8182	26.9993
071_y_f_s_b.jpg	b	young	Female	30.0909	17.9692	32.6	18.7806	41.2727	17.6584	29.0909	23.9477	32.1	22.7764	31.3846	23.168
085_y_f_s_a.jpg	a	young	Female	42.9167	24.7807	45.4167	20.9348	51.2727	22.1318	43.5455	9.67847	44.3	19.6528	41.6667	28.6272
085_y_f_s_b.jpg	b	young	Female	56.3333	15.6573	52	28.9367	54.7273	16.0629	45.4545	19.4955	54.3333	26.8204	37.7273	18.3472
090_y_f_s_a.jpg	a	young	Female	35.3	20.7153	48.5833	17.9365	48	21.6795	49.6364	16.645	49.9	26.2317	41.3636	25.1009
090_y_f_s_b.jpg	b	young	Female	38	23.2809	38.3636	27.6849	44.2727	15.8436	40.4167	28.5003	48.2727	31.6484	29.8333	19.4928
098_y_f_s_a.jpg	a	young	Female	38.2727	25.9503	55	24.7305	43.0833	19.1333	44.2222	27.0545	52.3	26.7957	41.3636	25.0251
098_y_f_s_b.jpg	b	young	Female	40.8333	26.0204	55.5556	24.2802	43.2727	20.6111	44.6364	19.9363	41.1	27.1148	40.3333	25.5533
101_y_f_s_a.jpg	a	young	Female	49.8	23.8458	47.8333	26.7168	44.4167	21.1637	39.8889	24.4461	49.8889	24.0959	32.5	26.5244
101_y_f_s_b.jpg	b	young	Female	40.3333	19.3312	58.5	26.2139	48	17.28	43.3636	19.5104	34.9091	26.1666	32.4167	27.2612
106_y_f_s_a.jpg	a	young	Female	42.8182	26.1833	48.3333	22.9122	47.7273	19.9704	41.9	15.6379	53.1	25.366	45.0909	23.2356
106_y_f_s_b.jpg	b	young	Female	50	25.7576	47.5556	28.4698	60.7273	16.3101	41.8182	20.3067	51.1818	25.3922	45.75	34.2879
115_y_f_s_a.jpg	a	young	Female	42.5833	24.7844	48.6364	28.9871	43.7273	18.6123	51.5	21.5368	56.3	26.3061	36.1818	23.3059
115_y_f_s_b.jpg	b	young	Female	47.5833	30.4436	58.9	20.3822	47.9091	17.6264	44.1818	27.7662	43.25	26.6019	40.2	24.257
125_y_f_s_a.jpg	a	young	Female	23.8182	16.1976	39.3636	23.754	36.5455	19.4389	31.8	14.3124	46	22.5979	30.1818	20.4833
125_y_f_s_b.jpg	b	young	Female	42.5833	26.6679	39.4444	27.8707	43.0909	15.5657	36.4545	23.5557	41.1	31.2284	30.8333	17.2986
132_y_f_s_a.jpg	a	young	Female	29.3333	23.8455	39.1818	18.6538	37.5455	18.3595	31.2222	14.8642	52.4	25.2639	42.3333	24.8242
132_y_f_s_b.jpg	b	young	Female	39	23.1862	40.5455	29.7838	48.0909	21.4591	30.3636	21.6438	43.1	28.4623	37.0769	26.209
134_y_f_s_a.jpg	a	young	Female	35.6923	20.7098	47.0909	24.46	52.9167	10.2643	45.5556	13.4454	51.7	24.9223	40.3636	23.8632
134_y_f_s_b.jpg	b	young	Female	40	25.2666	48.2727	22.3879	45.7273	18.6713	39.5455	23.9765	42.4545	25.6919	41.25	27.3533
140_y_f_s_a.jpg	a	young	Female	54.8182	18.7554	56.3333	23.6771	47.3636	15.416	43.4545	10.1918	51.7	23.0461	43.8182	18.4977
140_y_f_s_b.jpg	b	young	Female	46.0833	23.8688	54.2222	25.208	51.5833	22.2116	55.1	24.7676	37.1	28.2546	33.5833	27.0973
150_y_f_s_a.jpg	a	young	Female	40.2727	21.49	49.5455	24.5494	53.5455	22.7832	46.9	23.4637	52.5455	22.2187	38.1	25.6967
150_y_f_s_b.jpg	b	young	Female	51.5833	28.4843	37.5556	24.5821	40.1818	15.3089	38.7273	18.0116	45.7273	28.125	36.6667	23.364
152_y_f_s_a.jpg	a	young	Female	44.5455	28.8769	43.0909	18.5119	47.6667	19.6067	34.6667	15.025	54.8	25.7414	38.9091	20.0721
152_y_f_s_b.jpg	b	young	Female	41.0909	21.4311	55.2	21.8266	45.6364	17.212	46.6	12.8599	53.4545	27.3911	31.2727	29.1311
162_y_f_s_a.jpg	a	young	Female	25.3636	24.1962	44.0909	22.2147	47.3636	21.6392	38.1	12.5649	52.8	26.4104	27.7273	16.6499
162_y_f_s_b.jpg	b	young	Female	38.1667	24.8261	42.4	24.5818	44	17.6738	33.0909	26.2658	39.5	30.0197	27.0833	18.4266
163_y_f_s_a.jpg	a	young	Female	56	19.6418	55.5833	27.2546	63	19.6751	55.8182	20.8222	52	24.4904	39.3636	25.8468
163_y_f_s_b.jpg	b	young	Female	59.3333	20.8559	49.5	21.0779	52.1667	14.5404	46.3	22.0003	44.2	17.5866	35.3333	27.3972
171_y_f_s_a.jpg	a	young	Female	25.5455	23.6024	38.8333	19.9628	43.6667	14.17	35.1	15.4521	42.9	27.27	29.0833	27.2279
171_y_f_s_b.jpg	b	young	Female	34.9167	19.6027	35.5556	18.7624	50.6667	20.5353	36.6	26.5422	37.4545	23.9556	27.6667	21.5884
173_y_f_s_a.jpg	a	young	Female	38.6364	20.2449	53.3636	21.172	49.1818	19.0148	43.3	18.1784	49.7	25.1796	49.4167	28.7764
173_y_f_s_b.jpg	b	young	Female	48.8333	18.0345	48.4	28.6442	46.9167	15.1265	47.8	23.8691	51.9091	23.8975	37.0909	24.8373
177_y_f_s_a.jpg	a	young	Female	48.6364	19.495	58.8462	26.3244	52.0909	14.7679	44.8	23.6258	46.2	27.1899	46	22.9347
177_y_f_s_b.jpg	b	young	Female	54.0833	23.7581	61	23.9844	47	19.3287	39.1818	21.5352	57.0909	21.8653	34.6667	26.5033
182_y_f_s_a.jpg	a	young	Female	31.4167	24.2279	43.9167	26.8851	39.2727	22.7688	38.7	17.4104	47.1818	24.3632	38.5455	25.8161
182_y_f_s_b.jpg	b	young	Female	39	24.4008	25.5556	21.0245	38.4545	13.8446	33.9091	21.5428	27.1818	24.8428	36.1667	23.366
007_m_m_s_a.jpg	a	middleaged	Male	15.0909	12.6843	33	20.8021	37.0833	20.3043	22.1111	16.1047	41.7	19.7093	17.3636	20.1558
007_m_m_s_b.jpg	b	middleaged	Male	27	19.1501	40	25.85	34.1818	17.854	21	16.4012	33.4	18.2586	14.5	17.5681
014_m_m_s_a.jpg	a	middleaged	Male	31.8333	22.36	29.3333	14.2595	39.9091	22.6956	30	15.3406	43.5	23.344	33.0833	18.5642
014_m_m_s_b.jpg	b	middleaged	Male	32.5	22.5328	35.5556	23.2277	38.4545	15.5908	23.0909	16.0528	36.0909	21.7184	24.3333	20.3395
026_m_m_s_a.jpg	a	middleaged	Male	20.4545	16.5974	35.0909	17.919	41.4545	21.0588	34.4	20.3535	42.8	22.0394	34.0833	20.8826
026_m_m_s_b.jpg	b	middleaged	Male	34.1667	22.2745	27.8	23.7758	31.6364	17.6707	30	18.8974	46.9	22.2982	38.6667	21.6389
032_m_m_s_a.jpg	a	middleaged	Male	22.6364	18.1123	29.6364	17.2353	36.4545	16.4764	24.9091	16.8965	50.7	17.8329	37	24.8958
032_m_m_s_b.jpg	b	middleaged	Male	37.5	20.5979	32.4444	25.1402	43	16.8582	28.9167	20.3892	39.7273	24.0212	28.5833	23.2905
038_m_m_s_a.jpg	a	middleaged	Male	18.8	16.3897	17	15.0635	32.9091	17.1724	25	12.7574	42.2222	23.269	28.6667	24.5554
038_m_m_s_b.jpg	b	middleaged	Male	35.3333	19.2794	36	23.5514	35.3077	15.2555	25.7778	15.9513	36.4545	16.7354	25.9091	28.1441
045_m_m_s_a.jpg	a	middleaged	Male	25.0833	21.0905	26.0833	18.2331	33.5	15.1327	24.8889	15.1694	39.3	20.9022	28.6667	22.5724
045_m_m_s_b.jpg	b	middleaged	Male	32.0833	21.1723	31.5	17.8528	31.8333	15.002	28.8	17.2034	28.8	14.2033	26.1667	20.4042
051_m_m_s_a.jpg	a	middleaged	Male	32.8333	20.4399	36	23.1613	41.0909	22.2102	39.7	18.4635	48.7	18.4995	24.3636	18.5379
051_m_m_s_b.jpg	b	middleaged	Male	46.25	16.9444	30.625	23.2989	37.3333	21.8021	29.4444	12.9433	42.4	23.8663	31.0769	25.8311
056_m_m_s_a.jpg	a	middleaged	Male	17.5833	17.7941	27.6364	21.4861	38.7273	21.7903	26.2	13.8146	44	28.1381	28.1538	19.0256
056_m_m_s_b.jpg	b	middleaged	Male	33.0909	26.2582	24.7273	20.2291	33.6667	20.4287	26.7	18.5475	37	24.1615	21.25	18.3804
058_m_m_s_a.jpg	a	middleaged	Male	10.5	14.9636	32	20.1544	32.8333	18.7802	26.1	16.017	40.3636	19.4899	25.4545	21.6165
058_m_m_s_b.jpg	b	middleaged	Male	28.9091	19.4137	26.0909	22.4208	43.8182	16.7321	33.2727	25.4326	33.9091	19.8568	22.9167	19.1523
068_m_m_s_a.jpg	a	middleaged	Male	25.0909	18.6465	33.0909	20.3738	34.7273	23.4567	26.4	18.0813	41.7	23.2859	28.6364	19.1482
068_m_m_s_b.jpg	b	middleaged	Male	35.8333	19.1493	29.6	27.7096	33.8333	18.8189	23.2	14.5968	31.3	27.7451	26.9231	19.487
070_m_m_s_a.jpg	a	middleaged	Male	22.8	19.5437	32.4167	24.854	47.4167	20.7034	37.3333	16.8745	42.5455	27.0347	40.7273	28.2032
070_m_m_s_b.jpg	b	middleaged	Male	31.6667	18.4062	26	22.9783	40.9167	14.7245	33.7	24.0326	36.5	25.3108	26.8333	21.2382
077_m_m_s_a.jpg	a	middleaged	Male	21.4167	19.3882	31.1	19.5019	32.75	15.9837	30.4444	13.6849	39.6	25.1405	17.6364	14.1935
077_m_m_s_b.jpg	b	middleaged	Male	33.5	26.2453	38.8	19.8259	29.4545	19.2529	29	24.0707	34.6	25.9281	24	16.52
082_m_m_s_a.jpg	a	middleaged	Male	18.9091	16.688	38.2727	17.9671	39.0909	14.279	35.3	16.5935	40.7778	23.863	18	15.8458
082_m_m_s_b.jpg	b	middleaged	Male	29.2727	20.8954	22.2	17.1387	32.8182	16.0612	23.4545	12.3723	31.2727	18.2926	21.5455	15.1418
087_m_m_s_a.jpg	a	middleaged	Male	34.0833	24.2429	39	27.8388	45.75	19.6011	46.8889	24.4512	50.5	25.5354	41.75	27.2934
087_m_m_s_b.jpg	b	middleaged	Male	43.4545	21.073	40.8182	25.2698	41	14.2688	37	24.7092	49.5833	25.4753	45.2727	27.8104
092_m_m_s_a.jpg	a	middleaged	Male	22.25	20.7983	29.9091	25.4969	43.5	17.3494	36	17.6131	39.3	20.7581	30.1667	13.1207
092_m_m_s_b.jpg	b	middleaged	Male	37.1667	25.9364	39.2	22.8658	36.7273	18.298	23.8182	17.5546	36.6	25.4611	31.0769	16.8595
094_m_m_s_a.jpg	a	middleaged	Male	22.3	21.6284	43.5	28.2119	36.9167	19.6444	43.5556	16.8011	43.5	20.8233	30.75	20.3877
094_m_m_s_b.jpg	b	middleaged	Male	36.8333	20.1532	24.5556	17.5079	46.3636	25.1009	44.9091	21.6908	46.9091	23.4071	36.75	21.3163
104_m_m_s_a.jpg	a	middleaged	Male	21.7273	13.7775	33.5455	18.4736	41.7273	23.1175	43.9091	13.4198	38	21.2394	25.8333	17.0285
104_m_m_s_b.jpg	b	middleaged	Male	28.0833	18.9854	30.6667	20.1122	36.6154	14.3442	28.5	23.8619	38.3636	18.5433	26.1667	19.0303
108_m_m_s_a.jpg	a	middleaged	Male	20.9091	14.286	38	24.2734	49.2727	14.2975	33.7273	18.4233	44.6364	27.0898	26.5455	23.6066
108_m_m_s_b.jpg	b	middleaged	Male	43.1667	23.6098	30.2	21.1492	44.7273	25.3341	32.8182	24.3303	39	23.6079	16.6923	15.866
116_m_m_s_a.jpg	a	middleaged	Male	35.4545	21.7778	44.9091	24.0186	43.9091	14.7882	45	25.7216	40.3	22.0406	33.7273	18.7355
116_m_m_s_b.jpg	b	middleaged	Male	51.9167	24.3178	40.7	26.9322	50.4545	16.6515	49.1667	28.0611	38.1818	21.7109	22.6667	14.5311
126_m_m_s_a.jpg	a	middleaged	Male	27	18.7439	34.3333	20.402	41.4545	23.492	38.2727	17.9337	40.4545	19.8412	30.1818	16.4974
126_m_m_s_b.jpg	b	middleaged	Male	37.5833	18.9039	29.2222	21.1824	35	18.5423	33.2	22.9918	31	16.769	29.9167	19.9155
136_m_m_s_a.jpg	a	middleaged	Male	17.3333	13.6748	24.9167	18.7396	34.0909	19.0182	32	19.6186	39.6667	23.9217	26	19.1786
136_m_m_s_b.jpg	b	middleaged	Male	33.5455	22.827	40.9	30.1236	39.2727	26.8816	24.6364	22.2318	35	21.1896	18.25	17.1099
142_m_m_s_a.jpg	a	middleaged	Male	33.8182	23.2242	40.3636	20.4415	42.1667	16.9964	42.6667	22.6826	50.8	21.8011	30.5455	13.2164
142_m_m_s_b.jpg	b	middleaged	Male	37.9167	27.4573	41.3	19.2414	36.4545	17.8065	37.4545	23.7039	28.5	17.367	24.4615	18.7822
149_m_m_s_a.jpg	a	middleaged	Male	29.8333	20.6038	38.5	17.5135	33.9167	21.198	34.2222	20.1357	43.5455	25.4494	35.5455	23.5854
149_m_m_s_b.jpg	b	middleaged	Male	34	22.1811	21.7778	20.3456	41	14.3944	30.9091	18.3546	36.8	30.6115	33.25	22.2634
155_m_m_s_a.jpg	a	middleaged	Male	26.4167	20.2954	27.6364	18.7418	36.8333	14.0766	34.6667	14.9917	39.6667	25.671	35.3077	23.9909
155_m_m_s_b.jpg	b	middleaged	Male	31.75	16.204	25.2	23.0159	37.6364	14.2918	33.9091	22.2282	38.1	19.2033	31.25	17.592
159_m_m_s_a.jpg	a	middleaged	Male	32.2727	18.8101	49.75	30.0942	45.4	16.7345	37.5455	22.0017	45.9	23.9418	31	18.9065
159_m_m_s_b.jpg	b	middleaged	Male	41.9167	21.9315	38.1	25.5145	43.5	16.0482	35.3	25.7209	33.3	22.6963	30.7692	19.4043
165_m_m_s_a.jpg	a	middleaged	Male	32.0909	16.059	47.0909	25.3474	38.2	25.385	45.6364	17.9124	47	22.2011	39.2727	24.7026
165_m_m_s_b.jpg	b	middleaged	Male	41.3333	24.6441	36.7	29.8591	48.25	23.4913	46	21.166	34.9	22.5657	32.4167	23.4926
169_m_m_s_a.jpg	a	middleaged	Male	33.2	19.4468	30.1667	24.4609	38	17.6017	23.8889	17.9126	45	21.4528	29.4545	19.6589
169_m_m_s_b.jpg	b	middleaged	Male	33.2727	21.6707	30	24.6486	34	17.3147	30.7273	20.3671	34.6	14.5006	25.5	12.2289
178_m_m_s_a.jpg	a	middleaged	Male	23	22.5566	34.9091	23.0888	41.6667	16.3225	43.2	20.3404	48.6667	25.6564	45.2308	26.9294
178_m_m_s_b.jpg	b	middleaged	Male	32.6667	20.344	33.7	22.3311	38.9091	17.0027	29.7273	21.0195	41.5	31.1956	34.1667	23.4359
179_m_m_s_a.jpg	a	middleaged	Male	26.1	21.1421	35.4167	21.1207	42.1818	14.6821	38.5	14.4395	45.5	26.6427	30.25	20.7939
179_m_m_s_b.jpg	b	middleaged	Male	33	21.9628	29.7	20.4562	37.3333	18.4801	32.8	19.1009	31.1818	16.1729	22.0833	18.8316
006_m_f_s_a.jpg	a	middleaged	Female	35.5833	25.7628	48.4545	23.428	52.5455	15.7058	44.8	17.396	44.4444	26.3729	40.5	24.1303
006_m_f_s_b.jpg	b	middleaged	Female	43.5833	25.9176	59.4	20.5923	54.1818	17.1337	40.8182	18.867	46.8	23.9898	53.6364	24.0926
011_m_f_s_a.jpg	a	middleaged	Female	19.7	23.5516	46.1667	27.0717	52.0909	19.7152	35.6	19.4548	47.8	19.7698	32.0909	26.4365
011_m_f_s_b.jpg	b	middleaged	Female	38.9167	25.4611	40.2	26.8278	53.1	15.5738	25.5	19.7737	42.0909	25.4812	32.3333	20.0741
019_m_f_s_a.jpg	a	middleaged	Female	32.0833	19.1997	45.1818	20.4686	52.8182	15.9926	46.8182	19.7424	43.3	23.6974	29.2727	20.2884
019_m_f_s_b.jpg	b	middleaged	Female	38.6667	19.6206	31.75	24.1054	38.7	14.1974	39	20.02	28.3	21.8584	32.7692	22.365
029_m_f_s_a.jpg	a	middleaged	Female	20.8333	22.9815	38.8333	21.1266	39.8333	20.2746	41.4	24.4413	38.2	23.897	30.8182	28.8646
029_m_f_s_b.jpg	b	middleaged	Female	36.5	19.5657	34.1	17.9781	40.7273	16.0505	38.5455	22.7832	39.5833	26.5414	23.7273	23.7911
035_m_f_s_a.jpg	a	middleaged	Female	20.3077	16.7401	33.7273	16.6978	33.0833	16.817	21.4	19.1149	39.9	21.2992	24.3636	25.1447
035_m_f_s_b.jpg	b	middleaged	Female	29	20.1314	27.1111	22.8607	39.75	17.2212	29.4	22.0313	40	25.0599	20.5455	13.5156
043_m_f_s_a.jpg	a	middleaged	Female	28.6667	15.8363	44.0909	22.6824	47.5	16.2285	31.7	18.379	42.5	21.9962	48.4167	26.266
043_m_f_s_b.jpg	b	middleaged	Female	42	29.863	31.6364	24.768	42	14.5373	35.25	24.8856	39.1818	23.5831	28.2727	20.9814
050_m_f_s_a.jpg	a	middleaged	Female	42.1818	19.4773	44.8333	29.0167	53.1818	16.1729	46.4	27.6655	45.8	27.0424	36.2727	23.8834
050_m_f_s_b.jpg	b	middleaged	Female	38.25	17.078	31.9	24.2554	47.8333	21.2852	42.7	26.3652	37.2	26.3346	35.9167	19.9384
052_m_f_s_a.jpg	a	middleaged	Female	25	14.0712	24	19.5704	42.1818	13.0063	21.7778	14.4463	48.3636	24.6466	34.5455	22.7172
052_m_f_s_b.jpg	b	middleaged	Female	32.5	17.1914	34.5556	20.5919	43.8182	11.4002	25.5455	18.8062	33.3	26.077	29	19.0311
061_m_f_s_a.jpg	a	middleaged	Female	36.0909	28.2222	55.7273	24.8921	44.4545	20.1214	45.1	15.7653	52.6	23.4198	40.0909	27.2487
061_m_f_s_b.jpg	b	middleaged	Female	46.6667	22.0756	63.4444	16.5915	50.5	22.1051	47.1818	29.0269	43.7	21.8889	35.25	27.2167
064_m_f_s_a.jpg	a	middleaged	Female	31.8	21.1387	37.25	21.2865	48.6364	18.8853	48.7	9.96717	45	26.5874	35.9091	29.8377
064_m_f_s_b.jpg	b	middleaged	Female	34.9167	23.3451	36.8	21.7041	43.4545	12.6993	38.3636	19.1378	36.6364	18.5918	32	20.3202
073_m_f_s_a.jpg	a	middleaged	Female	28.0833	18.1832	47.7	27.3254	42.7273	14.3603	54.2727	13.4469	48.5	26.3871	33.9167	27.01
073_m_f_s_b.jpg	b	middleaged	Female	42.9167	18.9807	52.1	26.083	42	17.9221	34.2727	16.4626	36.25	22.2879	33	22.7244
080_m_f_s_a.jpg	a	middleaged	Female	31.5455	23.1014	37.7273	22.5437	37.8333	15.4616	38.1111	18.6912	44.2	26.2374	29.9091	21.952
080_m_f_s_b.jpg	b	middleaged	Female	30.0833	19.435	44.8	24.5121	39.7273	16.2117	43	19.2666	42.6364	23.5341	27.4167	20.8085
084_m_f_s_a.jpg	a	middleaged	Female	35.2727	23.3841	53.3333	22.4108	47.1818	20.1535	35.3	12.4637	39.8	24.7288	38.4545	21.4679
084_m_f_s_b.jpg	b	middleaged	Female	45.1667	23.5829	56.8889	20.8293	48.4167	22.6694	44.8182	25.2183	47	24.133	27.5833	25.5715
093_m_f_s_a.jpg	a	middleaged	Female	13.0909	12.802	29.75	19.6475	44.1818	21.9855	27.6	10.2328	40.9091	20.1715	33.4545	25.5435
093_m_f_s_b.jpg	b	middleaged	Female	25.25	16.1983	30	20.7846	40.2727	21.1948	26.5455	16.4278	35.2727	24.1043	30.5833	25.4718
097_m_f_s_a.jpg	a	middleaged	Female	30.9	15.1983	46.6667	23.7653	36.1818	11.8222	33	19.0088	44.7778	26.1619	30	21.8216
097_m_f_s_b.jpg	b	middleaged	Female	36.8333	19.2488	53.8	21.1755	39.6667	18.0622	43.2	18.3048	33	23.0169	27.8333	19.3195
103_m_f_s_a.jpg	a	middleaged	Female	24.7273	22.258	33.4167	15.5532	51.5	14.6318	38.2	16.5918	43.8182	25.8334	30.2727	29.083
103_m_f_s_b.jpg	b	middleaged	Female	32.0909	22.9889	45.3636	25.061	38.1818	13.4374	36.6364	19.6686	31	12.1838	30.5	18.5203
111_m_f_s_a.jpg	a	middleaged	Female	54	20.4495	52	26.3021	45.3636	18.6884	57.2	21.254	44.3	28.2687	41.1667	27.1019
111_m_f_s_b.jpg	b	middleaged	Female	49.0909	12.2838	45	20.521	48.5455	17.7447	42.9091	17.375	49.2	17.8873	34.9167	25.6106
113_m_f_s_a.jpg	a	middleaged	Female	36.4167	17.2124	45.1818	20.1187	43.9091	19.8215	39.1	18.6097	44.7	25.408	35.2727	22.6367
113_m_f_s_b.jpg	b	middleaged	Female	42.75	19.9049	48.9	27.6182	42.1538	16.0616	42.6	22.2171	42.6	22.9163	27.5833	21.589
117_m_f_s_a.jpg	a	middleaged	Female	39.0833	15.1805	55.75	21.4142	50.6364	21.1956	45.8	19.0776	65	25.5517	51.9091	33.0196
117_m_f_s_b.jpg	b	middleaged	Female	46.1667	18.8044	45.3333	20.0873	51.4545	20.5687	39.6667	26.5581	58	29.0448	45.75	23.634
122_m_f_s_a.jpg	a	middleaged	Female	29.4615	21.3097	43.6	19.8169	47.0909	16.7538	35.2727	16.7158	41.2	25.42	28.3636	24.496
122_m_f_s_b.jpg	b	middleaged	Female	36.6667	19.9515	38.4444	18.7491	39.2727	14.5677	36.0909	20.9593	38.1	21.4603	26.8333	24.7123
128_m_f_s_a.jpg	a	middleaged	Female	23.7273	16.4322	33.6667	14.8528	41.9091	22.7748	33.1	14.3019	41.6	26.5129	30.4167	19.533
128_m_f_s_b.jpg	b	middleaged	Female	30.5	21.1166	38.8	29.6228	35.9167	13.9249	31.7	16.6537	39	22.7684	24	22.1154
138_m_f_s_a.jpg	a	middleaged	Female	19.3333	10.5945	32.6667	15.8248	33.3636	24.2746	31.7273	17.4246	43.5455	26.082	33.8	21.2174
138_m_f_s_b.jpg	b	middleaged	Female	24.6667	13.9827	22	17.3845	35.1818	17.5546	30.9091	16.61	41.9	23.914	26.5385	20.3208
139_m_f_s_a.jpg	a	middleaged	Female	34.8	19.4639	52.9231	19.1506	43.75	22.8478	47.7	20.6831	49.8	24.6793	47.1818	19.8485
139_m_f_s_b.jpg	b	middleaged	Female	41.2727	23.9545	43.2	24.9435	47.2727	19.627	38.1818	17.4116	49	18.8915	45.9231	22.8636
156_m_f_s_a.jpg	a	middleaged	Female	22.0833	11.082	25.6667	19.997	35.2727	12.5546	29.1	10.9793	43.8	28.1575	28.5455	17.1544
156_m_f_s_b.jpg	b	middleaged	Female	30.25	13.8046	22.8	22.6166	36.5	18.0755	27.2727	13.7847	37.2727	20.761	17.5455	12.6362
157_m_f_s_a.jpg	a	middleaged	Female	26.3	21.6797	41.3077	18.5445	46.5455	18.7049	44.2	15.3464	50.3636	24.606	49.1818	19.0988
157_m_f_s_b.jpg	b	middleaged	Female	39	26.6595	43.8889	21.0502	38.5455	15.9585	40.3636	18.7471	40.5	22.3768	32.5	24.5746
168_m_f_s_a.jpg	a	middleaged	Female	24.0833	18.9854	35.3333	18.5929	48.9091	23.0671	37.2	12.5945	44.9	26.0446	34.6667	22.1906
168_m_f_s_b.jpg	b	middleaged	Female	39.5455	23.032	34.4545	20.8632	44	17.5436	26.5833	17.2018	38.3636	21.2003	29.0833	28.9371
180_m_f_s_a.jpg	a	middleaged	Female	31.0833	23.1809	36.5833	18.273	34.4545	18.1899	41.6	20.2276	38.2727	22.6808	31.0909	24.9858
180_m_f_s_b.jpg	b	middleaged	Female	34	23.0391	33.6364	21.9967	37	19.995	31.1818	20.5807	25.4	19.648	18.9167	11.4928
004_o_m_s_a.jpg	a	older	Male	35	26.3163	41.5455	23.3725	50.5455	17.5463	45.3	21.7054	47.9	19.4391	40.0833	25.1196
004_o_m_s_b.jpg	b	older	Male	57.8182	19.0673	49.9091	23.4625	55.5455	21.8237	35.1818	21.2076	40.4545	20.997	35.9167	22.9008
015_o_m_s_a.jpg	a	older	Male	27.0909	21.8012	26.8182	18.2473	42.3636	19.8256	31.1	26.3247	32.5	22.1773	27.3636	20.6023
015_o_m_s_b.jpg	b	older	Male	30.6667	21.6557	28.1	20.2838	35.6364	14.6784	22.4545	16.3607	31	24.0601	21.8333	16.2191
018_o_m_s_a.jpg	a	older	Male	19.9167	18.8268	29.0833	21.5342	38.0833	15.6986	36.5556	24.6531	35.4545	26.0513	23.8182	21.3158
018_o_m_s_b.jpg	b	older	Male	29.1818	17.5489	36.0909	21.1351	28.8	16.2193	20.8333	18.9681	41.3333	19.666	28.3077	26.8526
027_o_m_s_a.jpg	a	older	Male	23.4	20.1505	25.6364	22.5711	45.5455	19.8008	32.4	23.3819	43.6	26.6966	26.0833	20.8434
027_o_m_s_b.jpg	b	older	Male	31.6667	19.4905	32.6	27.5084	37	22.1072	27.2727	20.135	27.3	23.6646	24.1538	22.0259
033_o_m_s_a.jpg	a	older	Male	19	18.9353	31.1818	25.2223	40.8182	16.3574	36.3	21.1295	46.6667	21.8002	32.5	22.1544
033_o_m_s_b.jpg	b	older	Male	43.4167	27.6618	24.9	20.5451	39.1	11.2294	29.8182	18.1979	41.1818	27.5311	30.3333	27.0768
039_o_m_s_a.jpg	a	older	Male	33	22.9426	29.2727	19.5146	39.9	17.2205	27.4545	14.9691	39.2222	25.2922	20.5	18.7738
039_o_m_s_b.jpg	b	older	Male	38.9167	22.8412	31.7	16.7335	35.2727	20.3867	21.4545	18.854	26.7273	17.5162	18.1667	17.908
042_o_m_s_a.jpg	a	older	Male	22.8182	21.8349	49.4167	25.5359	42.7273	17.6923	35.7	23.7349	40.8889	19.5796	19.1667	18.4333
042_o_m_s_b.jpg	b	older	Male	42.6667	18.2425	34.1	21.7891	40.4545	18.5168	22.4545	17.5349	50.7273	24.5401	16.8333	17.7806
046_o_m_s_a.jpg	a	older	Male	27.5455	23.4067	26.9091	20.5886	36.9167	20.6506	36.5556	24.5821	36.2727	26.1308	20.9091	19.6899
046_o_m_s_b.jpg	b	older	Male	38.9091	26.6663	33.0909	23.8053	55.8182	22.0718	27.8182	25.7714	41.3636	25.4019	13.5	10.783
053_o_m_s_a.jpg	a	older	Male	24.5455	21.1866	40.9091	18.0635	35.25	19.5082	35.7	25.8244	37.8182	23.0687	25.5455	22.6688
053_o_m_s_b.jpg	b	older	Male	38.2	31.2189	38	23.1905	36.8182	17.9712	27	18.1052	40.9091	20.3591	28.1818	29.2363
059_o_m_s_a.jpg	a	older	Male	34.0909	21.5521	44.4167	22.3788	33	17.737	37.3	26.3314	42.25	27.3301	26.9	17.8042
059_o_m_s_b.jpg	b	older	Male	46.5833	20.8085	47.3	24.833	44.4167	20.156	33.1818	27.2353	33.5455	17.7559	16.5833	15.2283
065_o_m_s_a.jpg	a	older	Male	31.2727	24.6012	31.0833	20.0656	46.3333	18.1124	44.5	20.8713	39.5	24.8384	31.2727	18.9425
065_o_m_s_b.jpg	b	older	Male	39.9167	20.3758	34.2222	21.4172	39.9167	12.5803	28.5	14.8343	35.2	19.0485	15.6667	14.581
074_o_m_s_a.jpg	a	older	Male	31.2	23.8272	32.0833	20.0565	48.1818	19.929	30.8	24.1053	43.1	23.8675	23.0909	21.3375
074_o_m_s_b.jpg	b	older	Male	48.1667	19.5673	27.3	22.1963	35.8182	18.8564	27.4545	19.7756	39.5	27.9096	18.6667	16.2946
076_o_m_s_a.jpg	a	older	Male	25.8	16.0679	33.0833	18.8123	39.4167	16.2058	34.8	25.2226	44	22.3259	22.3636	21.6114
076_o_m_s_b.jpg	b	older	Male	41.5455	17.9464	30.1	22.7325	39.4	13.2849	22.9167	16.9944	39.2727	21.0147	25.75	19.335
083_o_m_s_a.jpg	a	older	Male	22.9167	15.8829	29.4545	28.0263	39.1667	17.7909	41.4444	24.4495	41.7	23.7161	22.8182	19.8938
083_o_m_s_b.jpg	b	older	Male	40.25	25.6555	31	24.9221	30.4545	19.0859	32.9091	17.9134	39.5	23.4722	30.3333	25.321
091_o_m_s_a.jpg	a	older	Male	34.6364	30.5983	42.0909	28.5463	50.2727	15.0139	40.7273	24.1251	44.3636	24.1341	31.9	31.175
091_o_m_s_b.jpg	b	older	Male	43.75	24.717	36.6667	30.3233	52.0909	12.8332	25.8182	22.0854	36.7	27.6126	38.4167	18.2331
102_o_m_s_a.jpg	a	older	Male	21.0833	16.3844	37.1667	22.0406	38.4545	14.0667	29.7273	20.6063	44.7778	22.6262	25.6667	17.875
102_o_m_s_b.jpg	b	older	Male	37.5	19.5843	33.2	21.5293	37.5455	23.1921	25.2727	15.087	39.2727	20.4797	24.8182	23.6847
107_o_m_s_a.jpg	a	older	Male	43.1818	18.3457	34.5	25.2964	47.5455	14.4939	37.5	28.2145	50.8	28.5649	32.8182	23.9534
107_o_m_s_b.jpg	b	older	Male	45.9091	23.1752	41.2727	26.5861	42.4545	20.2799	38.2727	25.9696	33.6667	25.0357	20.5833	18.0628
118_o_m_s_a.jpg	a	older	Male	37.2727	26.2568	31.0769	21.3442	39.9091	15.3196	29.1	23.8907	38.2	19.736	21.0909	18.9919
118_o_m_s_b.jpg	b	older	Male	40.5833	19.449	32.6	23.4246	42.5455	10.8477	35.2727	26.9633	37.5	15.0786	22.1818	17.279
121_o_m_s_a.jpg	a	older	Male	19.2	19.6571	31.1667	16.9536	37.2727	13.2596	25.4	13.7291	36.4545	19.5774	24	22.8425
121_o_m_s_b.jpg	b	older	Male	41.6667	24.7656	34.1111	20.715	39.4545	17.2648	22.4545	18.8964	26.4545	20.8488	21.6667	21.2489
131_o_m_s_a.jpg	a	older	Male	27.0769	18.4547	37.8	20.73	47.3	20.2707	41.9091	25.1016	42.8	18.6238	19.5	20.5404
131_o_m_s_b.jpg	b	older	Male	34.3333	18.4111	29.5	24.7353	34.7273	20.2538	27.25	25.8848	31.6364	20.3483	14.6667	15.5349
137_o_m_s_a.jpg	a	older	Male	28.75	23.5763	24.5455	21.8832	43.1818	16.9045	35	14.2056	48	23.1948	26.8	22.6264
137_o_m_s_b.jpg	b	older	Male	38.25	21.9881	32.2222	20.2903	48.7	17.5945	19.3636	11.325	35.1818	24.9191	13.4167	12.7312
141_o_m_s_a.jpg	a	older	Male	31.9167	26.9257	27	22.652	50.8333	27.2625	30	13.4443	41.6667	18.1108	18.1667	14.9352
141_o_m_s_b.jpg	b	older	Male	34	19	40.4545	25.5709	31.3636	15.7688	21.6364	15.2792	33.5455	22.8007	19.1667	17.8928
146_o_m_s_a.jpg	a	older	Male	23.5	23.4106	40.3333	19.7315	44.3636	18.5433	38	20.3715	42.6364	20.7619	22.1818	19.5746
146_o_m_s_b.jpg	b	older	Male	40.5	25.1667	36.125	20.4061	31.8182	16.9282	21.2727	15.0139	33.7273	26.473	14.75	9.31397
151_o_m_s_a.jpg	a	older	Male	8.54545	9.26675	34.4167	21.4834	38.2727	18.3526	32.5	20.6142	30.8	27.5915	20.6364	20.8963
151_o_m_s_b.jpg	b	older	Male	39.5833	20.0384	28.8	22.0242	31.0909	13.5015	26.8182	21.2547	25.8889	23.971	19.0769	15.8874
161_o_m_s_a.jpg	a	older	Male	24	23.9397	32.8333	20.9798	37.9091	20.729	26.4	21.0829	35.4545	27.0531	20.0909	17.2305
161_o_m_s_b.jpg	b	older	Male	44.3333	30.8348	23.2	20.3459	43.2	19.8595	21.75	18.9599	48.3333	26.9893	21.0909	20.8444
166_o_m_s_a.jpg	a	older	Male	27.25	18.9982	29	22.3688	44.2308	21.4637	40.7778	17.894	42.8	24.7153	37.5455	19.664
166_o_m_s_b.jpg	b	older	Male	36.6364	19.2004	34.0909	23.759	30.5455	18.8699	32.1	22.5805	32.0909	23.4455	21.8182	20.4099
172_o_m_s_a.jpg	a	older	Male	24.5833	18.4364	25	20.445	35.9167	14.9997	28.6	18.6142	36.2	17.5929	17.1667	14.0378
172_o_m_s_b.jpg	b	older	Male	38.1667	24.2518	30	25.7596	31.5455	16.5067	20.8	17.0542	37	24.4254	26.3333	27.2341
176_o_m_s_a.jpg	a	older	Male	13.2	14.5281	25.5455	19.2632	42	20.235	22.3333	15.4353	48.9	30.6393	19	19.2925
176_o_m_s_b.jpg	b	older	Male	33.5833	23.7351	41.5556	25.8414	43	23.3589	22.1818	16.8275	35.2	22.8998	19.8462	17.5682
005_o_f_s_a.jpg	a	older	Female	23.6154	20.048	20.1	19.9078	36.7273	15.5505	42.7	25.7339	39.3	21.203	33.8182	15.0188
005_o_f_s_b.jpg	b	older	Female	33.8333	20.6214	41.2	25.5639	41.4167	15.7391	28.7	18.0681	26.5833	23.6584	14.5	15.0544
012_o_f_s_a.jpg	a	older	Female	38.3636	22.9838	41.8182	21.8532	44.6364	18.8853	54.7	17.5312	47.9091	22.3403	33.9091	27.4607
012_o_f_s_b.jpg	b	older	Female	42.5833	22.6252	45	32.2607	50.8182	23.1854	40.4545	23.4067	42.3636	23.9636	34.7273	19.1002
021_o_f_s_a.jpg	a	older	Female	25.2308	20.6606	37.1818	21.5073	43.25	19.4615	39.7	22.5588	46.1	24.6507	30	26.9478
021_o_f_s_b.jpg	b	older	Female	35.3333	22.753	36.6	18.0382	42.6667	18.421	30.8	20.6064	36.4	22.2271	32.3077	21.6001
024_o_f_s_a.jpg	a	older	Female	21.0833	16.6595	28.2727	19.4838	34.8182	18.8723	33.9091	23.0497	44.5	25.1275	24.6364	24.7074
024_o_f_s_b.jpg	b	older	Female	33.0909	27.5987	39.2727	20.3081	47.6667	19.5882	33.5	16.1056	34.5455	21.9288	22.0833	17.1223
030_o_f_s_a.jpg	a	older	Female	36.1818	18.9727	56.4167	24.9197	50.1667	17.0552	45.1111	21.2864	47.6	27.1015	37.8182	26.2862
030_o_f_s_b.jpg	b	older	Female	40.4545	25.986	57.8182	25.8798	44.0909	21.9018	43.3	26.5123	35	24.212	34.8333	18.6734
036_o_f_s_a.jpg	a	older	Female	26.2727	24.0711	41.7273	21.4806	32.4545	15.3712	39.4	20.0621	36.7	25.1663	24.3636	18.31
036_o_f_s_b.jpg	b	older	Female	29.3333	20.4998	36.3	21.7002	29.6667	20.3082	23.9	18.6634	28.6	17.8587	15.9091	11.8444
044_o_f_s_a.jpg	a	older	Female	19.8182	23.4086	33.3846	19.7085	45.0909	26.3608	31	16.452	37.3	26.1918	26.6364	24.6425
044_o_f_s_b.jpg	b	older	Female	42.75	24.2117	35.6	21.2247	45.5	13.5345	39	20.5232	32.4	25.3955	29.2308	23.0512
047_o_f_s_a.jpg	a	older	Female	38	31.5309	34.8333	25.6899	46.2727	17.9281	49	19.7146	42.1	22.5361	36.9091	24.8735
047_o_f_s_b.jpg	b	older	Female	41.8333	22.303	39.4	31.4897	47.6364	20.7811	35.1818	18.4544	36.7	27.6608	24.0833	16.5829
055_o_f_s_a.jpg	a	older	Female	16.6667	15.1317	26.5455	19.8714	30.3636	17.0662	21.8	14.4438	39.5455	26.8565	16.7273	14.5265
055_o_f_s_b.jpg	b	older	Female	34.9091	17.4726	31.6364	27.3579	40.5	19.1572	32.9	25.1283	33.8182	16.4549	20.5	19.9932
060_o_f_s_a.jpg	a	older	Female	30.8333	20.0174	27	14.0357	44.1818	16.1976	30.4	17.7589	39.3333	24.5	18	17.9768
060_o_f_s_b.jpg	b	older	Female	36.25	20.5476	34.1	22.2932	39.5455	14.5077	36.5455	23.2825	37.9091	23.8598	23.4167	18.3028
067_o_f_s_a.jpg	a	older	Female	35.4167	22.881	43.0833	16.4231	43.1818	16.9105	46.4	18.2647	42.1	22.8544	35.5455	22.1872
067_o_f_s_b.jpg	b	older	Female	35.25	22.7481	34.4444	16.1099	40.0909	18.7161	34.6364	22.2408	42.1	22.3729	29.3333	24.7252
075_o_f_s_a.jpg	a	older	Female	22	16.2425	42.1667	23.2568	38.6364	21.8324	38.9	23.0384	33.1818	22.2343	27.7273	28.3764
075_o_f_s_b.jpg	b	older	Female	34.4167	22.7894	49.6667	25.2834	33.7	16.432	30.25	19.2643	46.2	27.0136	35.6923	19.75
079_o_f_s_a.jpg	a	older	Female	29.8182	19.8284	31.6364	17.3048	44.8182	18.0821	41	20.9019	40.4545	22.6202	28	25.8534
079_o_f_s_b.jpg	b	older	Female	35.7273	23.7027	33.9	22.752	41.6667	15.2156	32.3	20.0391	35	25.318	22	19.1121
086_o_f_s_a.jpg	a	older	Female	43.75	20.4767	49	25.5129	46.9091	21.8973	43.7273	24.1582	40.2222	30.3306	34.9167	26.2625
086_o_f_s_b.jpg	b	older	Female	40.1818	23.7984	55.5455	27.2777	49.3636	29.3471	52.5	20.6949	27.9091	24.46	39	14.3038
088_o_f_s_a.jpg	a	older	Female	48.2222	35.2093	51.6923	23.0123	54	22.4378	46.7778	27.6033	37.8	25.1917	27.0909	22.309
088_o_f_s_b.jpg	b	older	Female	53.5833	22.5971	68.1	22.4324	46.9091	17.079	40	22.281	35.7	21.2919	27.3846	24.7707
096_o_f_s_a.jpg	a	older	Female	33.8	23.3229	48.75	21.1063	43.0909	13.8741	48.7	20.7099	44.4444	22.9734	33	25.6728
096_o_f_s_b.jpg	b	older	Female	44.5833	25.9035	56	27.0637	46.0833	23.5119	49.9091	22.9889	49.4545	22.2232	36.75	21.3035
100_o_f_s_a.jpg	a	older	Female	29.0909	19.5471	34.9167	15.5999	38.5	13.2183	39.25	19.8225	37	25.85	21	19.2212
100_o_f_s_b.jpg	b	older	Female	36.8182	29.2534	28	19.1154	36	17.8835	20.4	16.1809	30.6364	18.5703	18.0833	17.0958
110_o_f_s_a.jpg	a	older	Female	13.3636	12.3148	23	13.5425	36.5455	24.3449	39.8182	21.3767	39.4	25.5265	22.3636	16.5001
110_o_f_s_b.jpg	b	older	Female	28.6667	17.18	23	22.2205	32.7273	17.9727	23.3636	18.7418	28.2727	19.8297	19.2727	19.1838
112_o_f_s_a.jpg	a	older	Female	42.3	27.4228	41.8182	26.6639	60.6364	22.1913	53.8	23.5457	43.5556	22.6832	32.75	25.492
112_o_f_s_b.jpg	b	older	Female	61.25	23.8027	46.5	32.329	47.75	14.2773	40.4	24.7575	45.3	35.0462	35.4167	28.9214
120_o_f_s_a.jpg	a	older	Female	27.5	21.9607	33.5455	25.0214	44.4545	24.6104	29.6	16.1946	45.8889	25.6049	30.5833	19.195
120_o_f_s_b.jpg	b	older	Female	35.75	20.0641	36.6667	22.5111	39.75	18.8348	25.0909	16.0216	22.6	17.7213	27.6667	19.1232
124_o_f_s_a.jpg	a	older	Female	36.2727	18.8154	33.9091	16.64	49.8182	21.4514	42.3	16.5466	40.7	25.1752	35.5	19.5425
124_o_f_s_b.jpg	b	older	Female	36.0833	16.8332	30.3333	28.4297	40.3333	14.3928	41.7	22.9833	30.4	28.2103	28.4615	17.8634
130_o_f_s_a.jpg	a	older	Female	33	21.4429	43.9167	25.5146	46.7273	20.1151	39.5	26.701	39.9	19.3129	37.9091	27.9659
130_o_f_s_b.jpg	b	older	Female	53.8333	25.7711	57.6667	27.7534	43.3333	27.06	45.9	15.1544	50.6364	32.73	28	25.219
133_o_f_s_a.jpg	a	older	Female	26.9091	26.9424	33.1	23.544	35	16.8792	37.2222	26.3855	39.0909	22.5719	22.3636	20.1409
133_o_f_s_b.jpg	b	older	Female	35.0833	15.5649	35.4	23.7917	44.6364	17.523	35	24.7629	35.1818	23.2672	25.75	17.2896
143_o_f_s_a.jpg	a	older	Female	38.9167	31.5291	50.7273	19.5606	51.2727	23.652	49.5	25.6179	44	24.0139	40.75	24.2717
143_o_f_s_b.jpg	b	older	Female	68.3333	18.0067	72.8889	14.7855	64	28.6566	45.8182	21.6509	45.8182	30.1026	33.8182	20.1634
148_o_f_s_a.jpg	a	older	Female	22.4545	15.8326	38.6364	21.6161	34.6364	16.4637	30.9	13.4036	43.3	25.8674	34.0833	15.8313
148_o_f_s_b.jpg	b	older	Female	36.6667	21.4066	37.4444	22.6225	40.7273	23.5758	26.75	19.4755	35.8182	23.6636	14.25	12.6644
154_o_f_s_a.jpg	a	older	Female	53.3	33.1731	54.8182	28.8542	51.0909	22.2282	52.3	27.5037	38.5455	27.6563	34.3636	24.4797
154_o_f_s_b.jpg	b	older	Female	63.1667	15.1887	48.8889	25.814	44	17.9697	40.4545	20.8392	41.8333	30.7596	35.6	29.6318
158_o_f_s_a.jpg	a	older	Female	33.7273	27.251	49.4545	27.6889	50	18.4228	49.5455	21.2573	46.2222	26.0134	32.0833	24.2767
158_o_f_s_b.jpg	b	older	Female	43.1667	28.6319	36.25	20.9608	41.0909	19.7507	27.25	22.157	37.5455	30.7062	26.75	16.6849
164_o_f_s_a.jpg	a	older	Female	19.1	17.3554	30.4167	20.3043	32.4167	18.387	47.8889	20.6303	39.5	21.2564	28.9167	27.487
164_o_f_s_b.jpg	b	older	Female	36	20.6177	41.2222	20.6202	36.5	16.5612	29.2	17.1581	29.5	18.8635	29.3333	16.7838
174_o_f_s_a.jpg	a	older	Female	23.5455	21.2996	30.3636	23.1269	38.8182	17.3713	42.5455	15.3777	43	27.4307	32.0909	22.0837
174_o_f_s_b.jpg	b	older	Female	36.5	24.3479	39.5	31.3413	48.3636	24.2622	34.5455	21.2385	42.7	27.5078	29.0833	18.4167

## Sheet: dist_angry
Picture	Set	Face Age	Face Gender	Mean_YM_dist	SD_YM_dist	Mean_YF_dist	SD_YF_dist	Mean_MM_dist	SD_MM_dist	Mean_MF_dist	SD_MF_dist	Mean_OM_dist	SD_OM_dist	Mean_OF_dist	SD_OF_dist
008_y_m_a_a.jpg	a	young	Male	51.8	23.9156	41.8333	25.2725	43.2727	16.6739	36.6	18.3194	51.8182	22.3151	43.6364	24.1796
008_y_m_a_b.jpg	b	young	Male	47.6364	17.2643	33	25.0377	44.0909	17.4382	40.4167	27.7635	49.0909	28.8806	37.6667	24.1071
013_y_m_a_a.jpg	a	young	Male	37	22.0265	44.5833	25.886	41.3636	21.2616	37.5	12.869	40.3	23.219	37.9091	16.483
013_y_m_a_b.jpg	b	young	Male	44.4167	24.8027	29.1111	30.0435	46.75	24.1289	41	17.0229	35.0909	17.0262	27	19.7254
016_y_m_a_a.jpg	a	young	Male	39.0909	24.2382	53.4545	24.1552	38	15.1877	52.6364	26.9454	47.7	25.0867	39.6364	26.845
016_y_m_a_b.jpg	b	young	Male	43.25	24.8637	42.5	19.9903	55.3636	25.1168	39.4545	31.4304	41.6	27.8735	32.75	15.7603
025_y_m_a_a.jpg	a	young	Male	26.2727	17.5504	31.1818	17.3771	42.0833	22.2892	29.9	14.8283	43.6	19.2712	34.0909	21.2718
025_y_m_a_b.jpg	b	young	Male	25.9167	22.5447	21.875	19.8454	47.9091	23.2914	28.1818	20.493	41.4545	25.0733	33.5	25.1414
031_y_m_a_a.jpg	a	young	Male	23.1	19.7959	50.2308	22.0384	43.3636	16.6209	52.9	17.5528	45.3	20.0114	36.0909	22.2011
031_y_m_a_b.jpg	b	young	Male	40.75	22.9867	40.1111	24.7257	50.7273	18.9055	46.5455	21.3231	42.1	23.0769	37.0769	24.6389
037_y_m_a_a.jpg	a	young	Male	31.5455	22.9057	38.8333	20.4754	46.6667	14.3864	31	17.9444	45.4545	21.9334	32.4545	15.7757
037_y_m_a_b.jpg	b	young	Male	38.1667	23.249	26.8	21.1177	48.0909	18.9233	39.6364	20.9345	33.0909	21.1682	25.8182	18.8617
041_y_m_a_a.jpg	a	young	Male	32.2	16.9693	45.25	23.707	50.5455	23.097	45	14.7799	49.3	21.8279	40.3636	27.3433
041_y_m_a_b.jpg	b	young	Male	52.4167	22.5165	41.1111	20.3313	52.0833	12.8803	50.5	27.0072	53.8333	25.1607	34.9091	21.2342
049_y_m_a_a.jpg	a	young	Male	41.1667	18.4924	49.5833	24.978	41.4167	24.032	31.5556	19.7871	51.7	23.4571	33.4545	18.9703
049_y_m_a_b.jpg	b	young	Male	62.3636	16.6028	39.6	21.5932	56	21.3073	40.0909	28.4375	47.3	22.1863	34.6154	20.9027
057_y_m_a_a.jpg	a	young	Male	37.8182	25.6157	49.5455	26.7707	53.3636	20.1409	36.6	17.7901	46.9091	24.4232	43.3636	25.0849
057_y_m_a_b.jpg	b	young	Male	36.75	22.0748	46.4444	24.2956	52.2727	22.7644	42.7273	27.9252	37.6	18.6917	41.1667	17.2723
062_y_m_a_a.jpg	a	young	Male	30	22.4143	51.3333	25.1986	43.1667	22.7629	38.6667	17.6918	48	27.3415	33.25	21.2137
062_y_m_a_b.jpg	b	young	Male	46.9091	20.7964	40	25.7216	45.2727	13.4914	35.5455	23.6616	43.0909	28.3283	27.2727	17.024
066_y_m_a_a.jpg	a	young	Male	47.4545	24.9454	48.4167	25.7663	42.9091	19.2481	34.9	30.2341	46.3	19.9335	30.2727	16.7278
066_y_m_a_b.jpg	b	young	Male	50.5833	25.738	33.8889	22.6078	57.6364	26.1315	51.75	26.7824	46	30.6333	31.6667	22.7889
072_y_m_a_a.jpg	a	young	Male	34.6	25.0918	43.2727	23.7995	43.7273	19.8952	42.8	22.9386	48.3	22.5342	47.1667	23.0723
072_y_m_a_b.jpg	b	young	Male	55.25	20.159	45.6	25.5221	46.0833	16.031	43.3	11.7004	48.9167	21.0517	25.8182	25.6391
081_y_m_a_a.jpg	a	young	Male	30.8182	16.6362	43.0833	23.3645	34.0909	14.2229	22.7	11.6338	41.4	26.7881	26.4167	15.6812
081_y_m_a_b.jpg	b	young	Male	41.5833	21.6604	49	27.5681	43.9167	18.1532	36.5	17.5325	41.8182	25.3883	20.0833	18.5004
089_y_m_a_a.jpg	a	young	Male	36.3333	22.3702	50.3636	27.8003	43.2727	18.4829	33.9	13.7554	44.5455	29.4733	35.5455	20.181
089_y_m_a_b.jpg	b	young	Male	46.1667	21.0101	45.6667	17.9652	45.2727	14.7925	40.5455	28.7345	46.1	19.9134	33.9091	21.1965
099_y_m_a_a.jpg	a	young	Male	24.5833	15.7218	31.8333	22.1106	42.9167	23.0196	32.7	27.4026	41.6	21.9403	37.25	19.4288
099_y_m_a_b.jpg	b	young	Male	38.0833	19.7183	39.1	20.899	45.2727	15.0538	37.6	20.123	43.8333	27.6762	26.1818	23.1552
105_y_m_a_a.jpg	a	young	Male	29.4167	16.3621	39.4167	22.8173	34.1818	17.0518	33.7	19.2414	40	22.5684	29.1667	20.1171
105_y_m_a_b.jpg	b	young	Male	35.4167	16.5115	40	26.5037	44.3333	19.7684	31.2	22.0343	33	21.9591	21.8333	18.3741
109_y_m_a_a.jpg	a	young	Male	35.9	21.9821	48.3077	21.9484	47.0909	24.7526	43.3	14.8627	51.5556	19.4686	41.5	21.8653
109_y_m_a_b.jpg	b	young	Male	45.0833	18.9183	33.8	29.3893	48.6923	20.9101	40	23.0543	48.3636	25.1486	41.8	22.6313
114_y_m_a_a.jpg	a	young	Male	32.9167	23.2983	35.2727	19.4684	41.8182	15.5873	34.5	26.5257	41.6	23.6041	35.9167	29.5003
114_y_m_a_b.jpg	b	young	Male	35.3636	22.73	37.2727	26.1919	44.4545	17.7728	40.6364	21.6669	30.5455	19.0964	31	19.9043
119_y_m_a_a.jpg	a	young	Male	34.0909	26.3911	51.5455	25.1729	46.0833	18.9807	38.7778	22.9553	42.5	20.6626	33.4545	21.9789
119_y_m_a_b.jpg	b	young	Male	44.9167	22.8173	42.125	18.7193	43.5455	17.1835	35.2727	23.7869	36.4	22.6186	25.4167	19.7689
123_y_m_a_a.jpg	a	young	Male	30.1818	27.6435	55.6364	21.1105	45.1818	21.0467	35.6	16.0845	43.9091	25.1056	40.0909	24.8091
123_y_m_a_b.jpg	b	young	Male	43	25.5022	45.4444	14.5268	44	16.8404	41.5455	22.1827	41.6364	21.1626	35.5	20.6772
127_y_m_a_a.jpg	a	young	Male	35.8182	21.7661	56.5833	25.3106	50.3333	23.9937	40.4	16.4938	48.2727	20.6063	32.7	20.0391
127_y_m_a_b.jpg	b	young	Male	49.1667	19.4368	50.4444	17.8053	45	15.0133	47.4545	23.9348	41.4545	23.5685	30.3333	25.4856
135_y_m_a_a.jpg	a	young	Male	42.1667	31.0537	47.2727	26.3746	57.9091	22.3493	52.6667	32.45	41.7	21.8177	28.25	21.9094
135_y_m_a_b.jpg	b	young	Male	57.5833	30.0408	46.2222	29.7102	55.7273	25.1599	47.8182	24.8106	46.8182	18.6323	25.4545	17.1194
144_y_m_a_a.jpg	a	young	Male	38.9167	22.7974	61.1667	28.511	51.5833	22.8968	42	20.0811	50.5455	20.3193	41.5455	29.2279
144_y_m_a_b.jpg	b	young	Male	47.8182	20.6921	54.4545	24.7603	53.5	25.2713	51.2	21.6066	47.8333	28.0222	49.5455	25.9051
147_y_m_a_a.jpg	a	young	Male	35.1	29.4937	42.5455	22.6158	35.8182	13.8045	33.9	17.1169	46.2	27.527	42.7273	23.2512
147_y_m_a_b.jpg	b	young	Male	38.3333	18.0067	40.4444	20.9649	43.9091	13.2624	42.3636	28.115	46.2	21.8215	31.75	24.1025
153_y_m_a_a.jpg	a	young	Male	36.3636	23.6824	53.8333	25.8627	42.0909	18.9866	47.1	24.2508	43.4545	25.9822	41.0909	26.1284
153_y_m_a_b.jpg	b	young	Male	52.0833	19.9975	36.6	19.9566	54.6	21.3187	43.4167	24.6077	49.3636	31.5001	32.1667	20.2746
160_y_m_a_a.jpg	a	young	Male	29.7273	23.1218	34.6364	20.7136	39.6364	14.1158	40.2	19.3896	50.0909	22.9541	40.7273	19.9103
160_y_m_a_b.jpg	b	young	Male	36.4167	22.6734	41.4	20.7803	52	13.4685	43.0909	24.5498	49	22.4004	31.6923	28.1762
167_y_m_a_a.jpg	a	young	Male	22.5455	19.3668	33.8333	24.3117	45.6364	23.8087	38.6	20.9772	45.4545	23.7755	29.5455	13.1176
167_y_m_a_b.jpg	b	young	Male	39.0833	18.8942	30.3333	22.7816	47.5455	16.6094	29.5455	26.557	34.5455	18.1844	20.9167	18.6667
170_y_m_a_a.jpg	a	young	Male	40.9091	25.0538	48.7273	25.0882	40.5833	20.6902	42.8889	25.6926	49.1111	24.3231	39.5	19.0287
170_y_m_a_b.jpg	b	young	Male	41.5833	20.6198	45.3	22.346	48.6364	17.6764	50.7273	20.948	39.7273	18.8366	28	16.3763
175_y_m_a_a.jpg	a	young	Male	32.4545	22.8226	49.1818	31.6728	43.9091	13.989	44.4545	15.8831	49.6	21.7215	40.7273	26.2415
175_y_m_a_b.jpg	b	young	Male	36	25.7449	52.6364	18.3154	45.75	21.6926	50.9	27.8187	53.0833	24.7734	29.9091	22.309
010_y_f_a_a.jpg	a	young	Female	51.5455	19.5876	46.25	22.4383	46.1818	22.6884	39.7778	13.0937	44	26.1619	38.0909	19.4703
010_y_f_a_b.jpg	b	young	Female	50.8182	14.1125	45.9	19.7903	45	17.3938	46.7	26.0813	31.3333	24.5184	40.0833	22.0638
020_y_f_a_a.jpg	a	young	Female	49	25.6342	46.1667	23.0566	41.3333	25.7447	45.7	21.5615	54.2222	25.587	42.5833	31.4425
020_y_f_a_b.jpg	b	young	Female	47.1667	15.8104	53.2222	26.8271	47	20.0545	45.5	21.3711	45.8333	23.8664	34.2727	21.8041
022_y_f_a_a.jpg	a	young	Female	30.5	16.0595	44.0909	25.7506	46.0909	19.8819	41.4	16.5005	50.2222	27.8603	38.0833	20.9174
022_y_f_a_b.jpg	b	young	Female	44.0909	26.5422	33.1	24.2187	41.75	19.7582	37.4545	13.1176	46.6364	31.7845	38.4545	28.3103
028_y_f_a_a.jpg	a	young	Female	41.25	21.0675	47.1818	22.3061	49.6	24.3045	49.2727	16.7994	52.5	25.2422	36.8182	25.643
028_y_f_a_b.jpg	b	young	Female	48.8333	23.9842	39.3333	20.994	42.4545	19.1904	45.5455	21.309	50.2	22.5724	34.1667	20.9277
034_y_f_a_a.jpg	a	young	Female	23	20.1594	35	20.0273	29.4545	16.1454	29.5455	16.7771	44.8182	26.8023	25.2727	20.4846
034_y_f_a_b.jpg	b	young	Female	36.25	23.0853	33.2222	29.8236	38.8182	17.5489	28.75	23.7377	39.7	22.6031	21.5385	18.0306
040_y_f_a_a.jpg	a	young	Female	52.1818	18.9885	50.2727	18.9267	53	24.3393	43.5	17.8777	54.8889	28.1534	35.75	16.8584
040_y_f_a_b.jpg	b	young	Female	42.75	22.1159	45.8	23.1891	44.6667	14.9078	49.5	10.7316	43.6364	27.134	31.7273	19.7893
048_y_f_a_a.jpg	a	young	Female	51.1818	26.3925	53.0769	18.5852	48.0833	18.1281	39	15.7321	45	22.0807	32.0909	20.4326
048_y_f_a_b.jpg	b	young	Female	44.5	16.7033	41.4	26.1755	45.3636	26.6731	46	19.8242	43.8182	23.5916	23.6667	19.27
054_y_f_a_a.jpg	a	young	Female	47.1818	23.3573	53.4167	25.1123	39.4545	14.8416	29.6	16.5744	47.2727	20.0903	37.4545	20.6464
054_y_f_a_b.jpg	b	young	Female	49.9091	25.9633	43.8182	25.1905	44.6667	14.4369	32.0909	21.0402	42.9	28.1916	25.2308	18.0931
063_y_f_a_a.jpg	a	young	Female	34	25.2767	32.9	21.2156	41.0833	16.4894	37.5556	13.6484	50.7	25.5432	36.5	21.1295
063_y_f_a_b.jpg	b	young	Female	31.5833	26.0749	45.8	29.6828	46.4545	19.2425	30.6364	17.8229	46	29.7284	40.5833	23.9297
069_y_f_a_a.jpg	a	young	Female	43	17.7406	67.1818	15.2172	53.6667	20.4909	53.2222	25.0239	52.6	25.9452	39	21.2932
069_y_f_a_b.jpg	b	young	Female	47	27.1829	71.1	14.2941	53.5455	23.9973	51.4167	18.8509	43.8333	26.6145	32.6364	23.6232
071_y_f_a_a.jpg	a	young	Female	22.7	20.1883	36.5	23.7812	36.6364	14.9618	35.2	14.8384	39.8	23.8784	30.7273	19.5453
071_y_f_a_b.jpg	b	young	Female	26.9167	20.9	20.2222	18.5861	39.6364	17.4944	36.9091	22.492	36.1818	23.6128	19	17.7876
085_y_f_a_a.jpg	a	young	Female	49.5455	28.7623	48.0909	25.0897	45.9091	19.3569	45.1	20.0524	50.6	22.2621	43.3333	32.0832
085_y_f_a_b.jpg	b	young	Female	50.5833	25.6177	56.7	19.1836	45.1818	24.9993	47.5455	24.1054	52.6364	21.3742	36.4167	15.7968
090_y_f_a_a.jpg	a	young	Female	39.1667	19.3899	38	18.2878	40.6667	23.7844	34.4444	14.604	47.9	27.6464	33.1818	18.4814
090_y_f_a_b.jpg	b	young	Female	31.8333	21.118	32.5	22.9601	44.1667	23.1667	31.4545	18.7423	39.4545	29.585	30.1667	17.393
098_y_f_a_a.jpg	a	young	Female	40.6364	18.9223	49.1	28.081	51.2727	18.4775	44.1818	15.0985	47.9091	23.4199	31.7273	20.0005
098_y_f_a_b.jpg	b	young	Female	39.4545	19.2788	51.1	19.0523	51.7273	14.2975	38.5455	21.8191	43.6	27.4194	42.3077	23.3216
101_y_f_a_a.jpg	a	young	Female	32.2727	23.6562	46.1818	21.8898	47.5833	22.9444	36	20.188	52.2	29.2871	35.8182	23.6889
101_y_f_a_b.jpg	b	young	Female	39.2727	25.7258	41.8182	22.2792	43.7273	19.5197	39.7273	19.095	41	26.0115	32.0833	28.6339
106_y_f_a_a.jpg	a	young	Female	55.8182	21.2312	52.5385	19.4491	44.0833	17.9061	47.1111	25.1865	46.8	26.4483	41.6667	17.8343
106_y_f_a_b.jpg	b	young	Female	49.7273	23.0958	59.8182	26.2138	49.2727	19.8952	34.5455	19.1383	34.3636	22.8879	38.9167	21.5426
115_y_f_a_a.jpg	a	young	Female	49.1667	23.3115	48.2	23.897	47.4545	20.3831	31.4	12.808	53	28.2213	30.3636	23.8045
115_y_f_a_b.jpg	b	young	Female	44.6667	29.2803	49.8889	20.5757	43.0833	15.5532	54.2	17.6371	44.8	20.7728	33.6667	24.0656
125_y_f_a_a.jpg	a	young	Female	27.6364	20.9011	39.8182	18.0156	43.75	23.336	24.1	13.0422	46.3	21.7718	34.9091	21.7553
125_y_f_a_b.jpg	b	young	Female	39	24.5845	38	31.7385	49.5455	19.2529	31.7273	21.2795	31.3636	21.5558	30.75	24.3614
132_y_f_a_a.jpg	a	young	Female	32.2222	22.5487	47.7692	18.2855	45.5455	15.0756	42.7	19.0266	53	25.1794	38.1818	26.765
132_y_f_a_b.jpg	b	young	Female	38.8182	21.8028	42.1818	17.6908	44.4545	19.3926	42.6	14.1044	51.1	28.6335	42.1667	31.7686
134_y_f_a_a.jpg	a	young	Female	39.9167	24.0207	47.5455	20.7141	57.8182	18.4327	44.6	12.7122	59.7	23.8703	43.6667	19.9515
134_y_f_a_b.jpg	b	young	Female	41.5833	22.2157	53.8889	26.8023	42.2727	13.712	46.4545	24.3449	46.5455	25.3707	33	28.7263
140_y_f_a_a.jpg	a	young	Female	46.3636	18.8429	49.4545	23.0537	41.5	14.0421	46.7778	25.5381	51.6	25.1626	39.4545	16.7174
140_y_f_a_b.jpg	b	young	Female	42.9091	18.5011	48.7273	19.4838	48.5455	24.1096	43.7273	21.6013	42.8	26.076	25.3333	16.6533
150_y_f_a_a.jpg	a	young	Female	41	24.1774	35.6364	23.3164	50.9091	19.9422	39.6364	12.176	44.6	28.43	41.1818	22.3867
150_y_f_a_b.jpg	b	young	Female	51.3333	25.3174	40.3	24.7164	47.6364	17.7046	46.3636	14.6101	41.8182	27.7122	31.1818	24.6853
152_y_f_a_a.jpg	a	young	Female	44.3636	24.7317	39.8182	25.0512	47.7273	23.0915	43	14.9146	54.3	29.3373	37.5455	19.1644
152_y_f_a_b.jpg	b	young	Female	52.3333	17.3537	58.1	25.6838	52.7	11.7667	43.0833	18.2829	45.8	27.2144	31.5	18.476
162_y_f_a_a.jpg	a	young	Female	37.7273	19.0845	41.7273	25.9696	45.3636	16.9663	40.8889	22.3967	47.2	24.5393	40.4545	16.7174
162_y_f_a_b.jpg	b	young	Female	40.4167	24.2841	45.7778	23.3975	47.5	25.8685	33.3	22.356	37.6	21.7112	27.0833	21.7191
163_y_f_a_a.jpg	a	young	Female	46.5455	21.787	50.1538	20.1736	48.5	17.08	41	23.038	51.1	23.2066	45	23.8411
163_y_f_a_b.jpg	b	young	Female	57.6667	20.223	54.7778	20.9211	56.7273	21.434	47.0909	26.8755	38.5455	20.9588	30.8333	22.5382
171_y_f_a_a.jpg	a	young	Female	28.5	20.5656	40	17.8478	48.2727	20.6014	38.8	13.6854	48.3	24.8509	34.2727	22.4459
171_y_f_a_b.jpg	b	young	Female	35.8333	16.1574	36.6667	21.4418	33.7273	13.1003	48.2727	25.2946	39.5833	21.5679	22.1818	20.851
173_y_f_a_a.jpg	a	young	Female	39	25.55	49.3333	21.09	42.9091	22.3538	31.6	15.313	53.3333	20.5353	42.6	34.8782
173_y_f_a_b.jpg	b	young	Female	44.1667	25.2796	44.4444	24.2338	38.6364	17.4601	47.3636	20.309	51.3	34.5191	48.6667	23.5809
177_y_f_a_a.jpg	a	young	Female	44	19.555	59	25.7138	55.5	17.6146	42	16.5076	56.7778	24.0613	42.4545	21.0208
177_y_f_a_b.jpg	b	young	Female	68.25	19.2737	55.8889	24.7762	63	22.3069	53.7273	19.1368	43.7273	24.0129	33	19.959
182_y_f_a_a.jpg	a	young	Female	37.4167	17.5316	47	24.2817	45.8182	19.7779	41.4545	17.3399	44.8	27.8879	34.6667	22.427
182_y_f_a_b.jpg	b	young	Female	31.75	20.159	39.7778	16.0139	42.9167	22.5246	36.1	20.8564	40	20.6398	20.9167	18.8702
007_m_m_a_a.jpg	a	middleaged	Male	38.4167	22.7814	34.5455	26.5683	36.7273	24.6823	41.4	25.0298	40	24.5102	29.0769	14.6086
007_m_m_a_b.jpg	b	middleaged	Male	34.75	21.3504	25.2	24.1973	43.3636	27.0269	24.6364	20.8196	37.9091	24.9778	15.1818	14.6548
014_m_m_a_a.jpg	a	middleaged	Male	19.9167	18.2032	26.8	24.7871	35.8333	24.9539	36.3333	23.3613	43	23.1469	32.6667	21.2232
014_m_m_a_b.jpg	b	middleaged	Male	32.1818	21.5769	38.7778	21.5973	39.1818	16.6662	39	26.9963	34.2	21.301	20.8333	17.0071
026_m_m_a_a.jpg	a	middleaged	Male	31.4545	23.1576	36.6667	23.3718	48.9167	17.7685	36.8889	21.8314	43.2	22.0595	42.0909	19.5727
026_m_m_a_b.jpg	b	middleaged	Male	43.8182	21.8989	37.1818	25.2144	41.7273	20.8235	39.3636	22.5844	54.1818	23.1595	35.0833	24.5411
032_m_m_a_a.jpg	a	middleaged	Male	28.5833	22.1337	31.5833	23.6045	41	19.8586	34.5556	20.0693	48.1	17.0193	31	16.0341
032_m_m_a_b.jpg	b	middleaged	Male	39.8333	20.3239	30.3333	22.2205	44.25	21.9011	44.9	20.4584	43.9167	18.995	28.1	21.0579
038_m_m_a_a.jpg	a	middleaged	Male	29.6	16.7079	31.75	16.8799	41.3636	18.7684	37.1	16.4955	48.7	21.5821	37.3333	23.8645
038_m_m_a_b.jpg	b	middleaged	Male	35.2727	18.0947	26.8	21.2592	35.7273	14.9806	37.1818	23.9158	53	26.9882	35.3636	23.1529
045_m_m_a_a.jpg	a	middleaged	Male	35.7	28.4255	29	23.6374	42.6364	20.3483	33.9	29.0572	41.0833	23.2162	22.5	20.9245
045_m_m_a_b.jpg	b	middleaged	Male	43.25	27.476	35.6	23.0709	47	22.5389	26.5455	19.6945	40	16.769	24.4167	18.9087
051_m_m_a_a.jpg	a	middleaged	Male	13.1818	16.8631	41.6364	26.5755	43.1818	20.6679	33.2	18.486	46.5455	21.5655	35.5455	21.4679
051_m_m_a_b.jpg	b	middleaged	Male	37.3333	23.023	44.6667	24.7437	38.2727	14.1145	35.4545	22.0153	39.2727	19.2151	13.5833	15.4946
056_m_m_a_a.jpg	a	middleaged	Male	22.4545	13.11	28	23.3082	39.7273	22.9045	31.8	18.0296	44.8	21.2749	21.5	12.8382
056_m_m_a_b.jpg	b	middleaged	Male	35.3636	21.5187	22.5	19.0686	43.0909	21.5103	29.2727	22.5215	43.7273	16.8528	23.75	17.6796
058_m_m_a_a.jpg	a	middleaged	Male	19.5385	17.8914	40.4545	23.4749	33.8333	20.431	30.2222	20.9927	40.1111	29.7634	28.3333	21.0598
058_m_m_a_b.jpg	b	middleaged	Male	32.0909	19.5982	29.1818	20.7404	44.0909	13.4644	23.7273	16.7098	40.9	24.7586	32.0833	23.8612
068_m_m_a_a.jpg	a	middleaged	Male	23.3333	14.1635	31.7	19.5565	39.25	21.7679	27.4444	8.41295	46.3333	23.076	32.0833	18.4266
068_m_m_a_b.jpg	b	middleaged	Male	33.4167	20.7165	41	23.5266	41	21.095	32.0909	18.1959	41.8182	23.9032	29.9091	21.0117
070_m_m_a_a.jpg	a	middleaged	Male	16.1	14.1927	22.5455	24.4555	34.6667	20.4198	29.1111	14.2166	40.5455	22.5272	24.2	19.5323
070_m_m_a_b.jpg	b	middleaged	Male	26.9167	18.5789	31.3	20.5591	36.4167	18.9902	24.6	20.9984	43	24.8898	27.3077	19.5763
077_m_m_a_a.jpg	a	middleaged	Male	33.7	24.6804	33.6	20.7536	44.2727	18.7568	32.5	28.5861	37	22.3805	27.5455	21.3512
077_m_m_a_b.jpg	b	middleaged	Male	39.3333	26.1789	26.3	22.0708	42.2727	21.0812	26.3636	18.2333	45.6364	21.8599	27.25	17.5506
082_m_m_a_a.jpg	a	middleaged	Male	29	18.4539	34.2727	23.0829	43.1	20.0136	29.2727	15.9379	37.8	24.805	28.5455	19.8714
082_m_m_a_b.jpg	b	middleaged	Male	41.9167	14.4629	31.9	20.0136	43.4167	17.2651	36.3	22.6914	47.6	27.2201	24.7273	19.386
087_m_m_a_a.jpg	a	middleaged	Male	36.6	18.5604	47.9167	21.9523	43.4545	19.0019	37.1	20.1905	43.5	24.8249	36.9091	23.1191
087_m_m_a_b.jpg	b	middleaged	Male	51.9167	26.814	31.5	19.9958	37.8182	21.4421	42.1818	25.8101	45.0909	24.9177	38.1818	32.0619
092_m_m_a_a.jpg	a	middleaged	Male	31.0909	30.2273	35.0833	26.9291	45.7273	23.942	37.2	23.4748	46.3333	25.5783	30.8333	22.9499
092_m_m_a_b.jpg	b	middleaged	Male	50	24.1811	26.3	26.924	46.8	14.9503	35.8333	28.2323	44.9	20.787	18.25	18.3309
094_m_m_a_a.jpg	a	middleaged	Male	39.3636	17.8677	34.0833	20.9565	41.5	20.3715	41.9	21.3565	43.3636	16.7348	34.6	24.6495
094_m_m_a_b.jpg	b	middleaged	Male	43.4167	23.8993	28.1111	18.7313	41.8333	20.9755	47.4	17.715	49.2727	18.3363	29.1667	23.3193
104_m_m_a_a.jpg	a	middleaged	Male	28.3333	21.7771	24.5	17.7404	41.2727	22.8214	34	17.5955	38.8	23.4464	26.75	20.5609
104_m_m_a_b.jpg	b	middleaged	Male	33.8182	21.6325	29	21.8449	42.75	19.3444	37.4	18.0382	43.7273	17.4132	24	17.5862
108_m_m_a_a.jpg	a	middleaged	Male	21.3636	17.4142	32.1818	23.7437	43.2727	18.2159	35.1818	18.1153	46.2	26.127	25.5455	21.7226
108_m_m_a_b.jpg	b	middleaged	Male	39.6364	19.9864	36.8	26.5489	56.7	20.0447	38.5455	21.0588	30.8	18.713	18.8333	15.9535
116_m_m_a_a.jpg	a	middleaged	Male	37.5455	23.8636	47.3636	24.4388	58	17.6975	55.3	21.8177	45.4	25.5352	26.0833	23.3645
116_m_m_a_b.jpg	b	middleaged	Male	62.4167	24.7477	42.2	26.5782	50.5455	22.1059	42.8182	21.614	52.5	28.6943	22.3636	15.0218
126_m_m_a_a.jpg	a	middleaged	Male	33.4545	24.6348	39.6364	21.5094	39.8182	21.9218	37.2	20.9698	41.6	22.9502	30.7273	15.3889
126_m_m_a_b.jpg	b	middleaged	Male	30.9167	20.9521	33.8889	27.8004	33.9091	15.6042	34.5	16.0226	45.4545	24.0556	17	14.6225
136_m_m_a_a.jpg	a	middleaged	Male	16.3333	12.8015	29.5455	18.4573	34	15.479	34.6	19.7327	39.5	27.3993	17.1818	14.5658
136_m_m_a_b.jpg	b	middleaged	Male	36.2727	23.3927	35.3	24.8732	40.25	24.5917	33.2	23.9805	27.1	14.1614	16.0769	16.4796
142_m_m_a_a.jpg	a	middleaged	Male	36.6667	20.1928	35.75	18.7962	39.3846	21.8386	40.7778	20.5535	44.1	29.061	28.5455	21.9379
142_m_m_a_b.jpg	b	middleaged	Male	41.2727	23.7449	44.1	25.3923	49.2	20.7996	26.9167	20.8826	52.2	9.16273	33.4167	18.7396
149_m_m_a_a.jpg	a	middleaged	Male	29.9167	21.4368	40.1667	22.942	38	15.6525	32.5	16.3927	41.4	23.0034	30.5833	15.6464
149_m_m_a_b.jpg	b	middleaged	Male	33.0833	19.9884	27.4	24.9631	43.5455	18.533	38.4545	25.2443	38.9091	20.8732	32.8333	17.7397
155_m_m_a_a.jpg	a	middleaged	Male	26.9167	24.1264	44.5455	21.8237	38.7273	14.7722	35.9091	15.7826	47.7273	25.1599	27.8	20.9751
155_m_m_a_b.jpg	b	middleaged	Male	38.3333	21.3087	37.3	21.9092	39.1818	20.054	35	25.7566	41.6	18.6857	29.5833	22.873
159_m_m_a_a.jpg	a	middleaged	Male	29.0833	18.8074	48.2	30.4039	43.4545	18.4194	45.4	19.1265	42.1	20.3221	30.3636	16.151
159_m_m_a_b.jpg	b	middleaged	Male	39.8333	22.0983	40.5556	22.406	48.1818	16.2593	35.25	29.6407	38.8182	33.2861	28.75	25.9549
165_m_m_a_a.jpg	a	middleaged	Male	34	18.8856	35.3333	25.8715	48.9091	20.3541	40.9	15.3003	43.3333	25.6759	32.2308	20.5635
165_m_m_a_b.jpg	b	middleaged	Male	36.0909	19.1805	43.2	31.6923	46.5833	17.2018	33.9	20.1022	44.8333	18.0647	23.1818	14.3235
169_m_m_a_a.jpg	a	middleaged	Male	35	23.0769	49.2727	22.8039	42.4545	15.4296	29	19.5334	38.5556	23.6014	27.25	16.4102
169_m_m_a_b.jpg	b	middleaged	Male	41.6667	21.8438	40	29.0474	44.9091	22.2641	46.0909	28.9291	36.9167	22.6092	27.0833	20.2595
178_m_m_a_a.jpg	a	middleaged	Male	32.5	23.3647	46.5	25.1523	50	17.2498	46.0909	22.2192	46.4167	25.7698	33.8	22.1299
178_m_m_a_b.jpg	b	middleaged	Male	47.4545	26.273	40.2	23.4322	51.3636	14.9818	32.5	24.7992	44.4545	25.3115	37.0833	19.6952
179_m_m_a_a.jpg	a	middleaged	Male	27.7778	17.7396	33.6923	19.6782	41.5	17.4069	32.4444	23.2815	49.4	29.2202	24.4545	19.0492
179_m_m_a_b.jpg	b	middleaged	Male	27	17.1676	30.7	20.2487	35.6364	19.356	30.2727	16.2855	32.6364	19.9663	24.6667	19.4063
006_m_f_a_a.jpg	a	middleaged	Female	45.1667	20.6478	49.9091	23.8095	57.3636	17.5913	56.3636	14.5621	45.6	24.167	46.5455	27.6274
006_m_f_a_b.jpg	b	middleaged	Female	50.5833	25.0978	57.2	27.0465	52.7273	20.7031	49.9091	14.3	50.1	26.8967	46.25	26.9549
011_m_f_a_a.jpg	a	middleaged	Female	24.8182	16.869	40.4167	26.5825	45.5833	21.8984	24.9	17.7667	40.9091	24.5783	38.1818	28.3648
011_m_f_a_b.jpg	b	middleaged	Female	35.2727	23.7785	39.7	23.8656	52.2727	27.5321	38.5455	19.7958	42.6	25.343	32.3846	22.5962
019_m_f_a_a.jpg	a	middleaged	Female	32.1818	21.2829	35.4545	22.5316	46.5833	23.5621	28.5556	12.0324	43	27.4874	25.9167	17.896
019_m_f_a_b.jpg	b	middleaged	Female	41.8182	20.0191	36.6	20.5707	36.9091	17.2711	30.8182	24.2727	30.7	18.6491	23.3333	15.9507
029_m_f_a_a.jpg	a	middleaged	Female	23.9091	15.6042	35.4167	20.4293	39.5385	17.6003	28	11.0905	46.5	20.598	33	21.0333
029_m_f_a_b.jpg	b	middleaged	Female	40.4167	19.1476	33.3333	21.4826	44.5	20.4206	34.9091	24.2382	34.4545	25.8355	20.0833	17.1965
035_m_f_a_a.jpg	a	middleaged	Female	19.0909	14.5221	25.5455	17.7897	39.3636	9.85163	33.7273	16.5897	40.1111	26.0069	25.0833	20.9044
035_m_f_a_b.jpg	b	middleaged	Female	33.6667	21.5378	28.5	22.8728	27.4167	17.3124	31.1818	18.5678	29.8182	20.054	22.5	17.2916
043_m_f_a_a.jpg	a	middleaged	Female	27.5455	17.1369	41.5455	27.3473	46	18.4065	36	25.9461	47	20.4287	29.5455	22.1511
043_m_f_a_b.jpg	b	middleaged	Female	38.6667	21.752	28.8	26.5028	39.5455	17.6486	36.8182	30.0027	35.8333	20.9711	24.6364	16.2989
050_m_f_a_a.jpg	a	middleaged	Female	40.3636	17.7498	43.4615	19.212	45.4545	20.4957	39.9	15.2713	46	20.3634	31	23.0651
050_m_f_a_b.jpg	b	middleaged	Female	38.4545	18.0962	35.4	22.5497	50	18.8728	33	20.1494	39.6364	22.3171	27.5	25.318
052_m_f_a_a.jpg	a	middleaged	Female	23.5	13.4806	41.0833	18.6959	45.5455	15.782	33.2	19.3552	50.3	25.8932	29.9091	16.1149
052_m_f_a_b.jpg	b	middleaged	Female	34.7273	20.6063	32.8182	17.5261	42.2	18.2074	33.75	25.9969	40.7273	23.5843	28.9167	18.9375
061_m_f_a_a.jpg	a	middleaged	Female	23.7273	24.9844	40.3333	25.0139	42.6364	15.4549	40.1	11.0298	51.5455	24.3531	38.0909	20.2803
061_m_f_a_b.jpg	b	middleaged	Female	46.0833	20.4115	57.5	19.1035	43	16.8167	44.6364	21.3695	36.1	22.932	38.8462	27.9936
064_m_f_a_a.jpg	a	middleaged	Female	21.25	19.5501	35.2727	26.7099	45.2727	17.9337	38.1	20.0746	49.1	25.3572	33.4545	27.4822
064_m_f_a_b.jpg	b	middleaged	Female	40.9167	26.9729	33.6667	23.585	41.8182	15.8734	39	25.8414	36.0909	18.7428	28.4545	21.3605
073_m_f_a_a.jpg	a	middleaged	Female	47.1818	24.2645	48.3636	26.3373	44.8182	14.7093	49.2	24.7557	47.2222	29.7144	27.3333	18.0873
073_m_f_a_b.jpg	b	middleaged	Female	43	19.7383	47.4	16.7942	44.5833	15.94	43.2	22.5033	45.3	23.9817	33.7692	21.2922
080_m_f_a_a.jpg	a	middleaged	Female	29.2727	15.1861	42.0909	23.0324	42.8182	15.9989	36.7273	20.5917	43.4	26.7839	29.0909	28.0979
080_m_f_a_b.jpg	b	middleaged	Female	36.5833	15.814	42.5	23.0278	39.0909	15.5721	34.0909	22.0157	48.8182	23.945	37.5833	23.5235
084_m_f_a_a.jpg	a	middleaged	Female	31.3636	19.9763	36.1667	24.5425	50.0909	15.5078	42.4545	23.543	43.5	22.1121	33.3636	23.2821
084_m_f_a_b.jpg	b	middleaged	Female	42.5	21.8528	47.6667	22.4833	52.4545	23.045	39.1818	22.6355	32.6364	25.5236	22.1818	12.8048
093_m_f_a_a.jpg	a	middleaged	Female	21.5833	15.3235	29.0833	17.3701	40.0909	20.9783	29.7	22.356	41.7273	20.0703	31.5455	23.5939
093_m_f_a_b.jpg	b	middleaged	Female	37.6364	19.1587	37	22.4103	45.8182	22.0808	26.5455	22.3444	45.0909	21.9611	30.5	26.1864
097_m_f_a_a.jpg	a	middleaged	Female	30.3	15.2902	51.5385	24.6428	45.7273	22.9002	34.6364	24.9691	45.5	25.4482	28.8182	16.5941
097_m_f_a_b.jpg	b	middleaged	Female	36.1818	29.291	39.6	24.3913	43.0833	19.1095	35.5	18.775	43.5455	23.5217	17.1667	15.4204
103_m_f_a_a.jpg	a	middleaged	Female	31.1667	22.5946	28.3636	20.81	53	11.5412	30.6	11.8996	44	23.8904	28.8333	23.1038
103_m_f_a_b.jpg	b	middleaged	Female	42.5833	22.4478	44.4	26.2602	39.8182	19.4567	37.5455	27.9262	25.3333	23.5694	24.2727	16.4626
111_m_f_a_a.jpg	a	middleaged	Female	40.2727	15.1598	46.75	18.738	44.75	26.6565	46	18.1246	41.4	24.972	39.5455	22.6025
111_m_f_a_b.jpg	b	middleaged	Female	36.0833	23.5351	44.9	21.5791	48.1818	18.1374	43.4545	23.509	43.8	25.4506	30.25	20.1635
113_m_f_a_a.jpg	a	middleaged	Female	28.9231	19.6912	52.8182	28.3965	39.6667	15.1017	45.5	18.8341	43.3	22.3957	24	18.0997
113_m_f_a_b.jpg	b	middleaged	Female	42.75	17.8485	40.2	16.6986	42.5455	16.133	36.8182	26.3052	32.6667	18.6466	28.9091	19.1596
117_m_f_a_a.jpg	a	middleaged	Female	28.0833	15.9571	41.4545	22.0969	50.75	22.5232	41.4444	17.8543	57.6	18.0197	41.25	28.1461
117_m_f_a_b.jpg	b	middleaged	Female	41.9167	22.9246	38	20.5982	50.4545	18.603	42.9091	25.8629	60.5833	22.468	41.4545	25.4965
122_m_f_a_a.jpg	a	middleaged	Female	35.6	20.5761	46.0833	24.8576	47	28.9636	42.2727	23.4354	45.6	22.4311	29.2727	18.1002
122_m_f_a_b.jpg	b	middleaged	Female	39.9167	20.4649	34.6	25.0963	42.6364	19.3766	39	24.8193	38.9091	15.2477	25.4167	21.973
128_m_f_a_a.jpg	a	middleaged	Female	18	15.1261	27.6364	17.5515	33.6667	23.3913	29.8889	17.9822	49.3636	21.8645	28	18.9103
128_m_f_a_b.jpg	b	middleaged	Female	25.4167	16.6212	27.8	22.1751	35	16.1864	30.5455	25.7696	31.3333	18.7293	21.4545	18.8062
138_m_f_a_a.jpg	a	middleaged	Female	21.8182	18.0101	31.6923	19.589	39.2727	15.5955	23.4	10.3301	46.5	26.3787	26.8182	20.9515
138_m_f_a_b.jpg	b	middleaged	Female	22.6667	14.418	28.5	16.768	34.2727	16.4444	28.1818	20.2969	36.7273	19.3344	19.1667	16.0388
139_m_f_a_a.jpg	a	middleaged	Female	32.4167	21.9936	50.3636	23.1053	57.3636	22.5844	52.6	20.7053	49.5556	22.3613	46.0833	26.3558
139_m_f_a_b.jpg	b	middleaged	Female	43	16.9438	50.8	28.3541	48.6364	24.5327	46.6364	19.5616	41.6667	25.5355	38.5455	22.5981
156_m_f_a_a.jpg	a	middleaged	Female	16.3636	17.1888	23	16.9352	38.1818	23.4684	25.5455	15.0955	41.9	23.6899	25.8182	22.8946
156_m_f_a_b.jpg	b	middleaged	Female	29.3333	19.5835	23.1	23.0432	31.5	18.6085	28.0909	23.8891	39.4	23.7075	21.6667	12.9918
157_m_f_a_a.jpg	a	middleaged	Female	30.2727	16.8113	42.3333	16.4943	37.4167	23.6968	33	10.2713	46.1	23.3688	37.1818	24.8146
157_m_f_a_b.jpg	b	middleaged	Female	33.3333	20.5264	52.1111	16.6391	34	19.6002	37.8889	20.2141	38.4545	23.2953	33.3333	26.4002
168_m_f_a_a.jpg	a	middleaged	Female	24.3333	20.187	32.0909	17.9246	45.0909	12.1693	32.4	10.4796	49.5	24.2269	33.75	20.9073
168_m_f_a_b.jpg	b	middleaged	Female	38.1667	26.3502	26.6	18.5125	37.75	15.3037	39.1	21.4965	40.2	23.1555	25	21.067
180_m_f_a_a.jpg	a	middleaged	Female	36.6364	22.6684	34.0909	29.4464	40.8333	13.875	35.2222	23.5785	44.7778	24.0665	27.8333	19.7384
180_m_f_a_b.jpg	b	middleaged	Female	49.0833	12.8166	34.6	19.3804	49	28.0856	37.6667	27.6909	27.8	18.474	20.9231	19.8262
004_o_m_a_a.jpg	a	older	Male	35.2	22.2101	40.5	26.7938	54.6364	20.121	47.6	22.1118	43.8	21.7909	46.2727	22.1318
004_o_m_a_b.jpg	b	older	Male	46.1667	25.204	45.4	29.6955	50.7692	16.1305	30.9	24.3148	43.1818	25.4551	38.1667	22.1722
015_o_m_a_a.jpg	a	older	Male	42.1818	31.94	52.9091	29.774	48.0909	25.2129	42.5	34.9579	41.9	17.1493	29.7273	21.8773
015_o_m_a_b.jpg	b	older	Male	50.5	23.8347	47.5556	23.5961	41.75	23.5801	42.4	29.3757	44.6364	24.0719	23.3333	17.5775
018_o_m_a_a.jpg	a	older	Male	17.7273	13.6462	26.3846	24.3705	36.1667	15.2186	36.1111	20.4478	42.6	26.1415	33.4545	19.5108
018_o_m_a_b.jpg	b	older	Male	37.5833	21.4919	37.5556	20.5616	39.2727	25.5307	28.7273	25.0244	32.75	23.4603	19.6364	21.7406
027_o_m_a_a.jpg	a	older	Male	20.6667	14.6742	37.0909	19.3931	37.7273	24.0087	39.5	24.4097	40.4444	19.3785	24	17.2785
027_o_m_a_b.jpg	b	older	Male	36.25	15.4457	29.5556	22.0914	37.6364	25.8119	22.6667	17.7474	45.75	24.3651	31.6364	17.7667
033_o_m_a_a.jpg	a	older	Male	14	16.7869	43.4167	27.1409	41.6364	18.1509	31.1111	17.0693	47.2727	19.0425	35.2	30.4222
033_o_m_a_b.jpg	b	older	Male	42.25	20.8768	42	27.7689	37.0909	17.8799	30.7273	17.4877	41.8333	21.062	30.9091	24.2382
039_o_m_a_a.jpg	a	older	Male	22.8182	22.7939	29.25	19.2926	44.3636	17.4314	35.6	25.7561	41.4	23.7309	21.3636	19.694
039_o_m_a_b.jpg	b	older	Male	32.1667	18.2798	33.9	19.3532	33.5	12.3767	31.4	25.6394	34.5455	27.0384	20.8333	17.9688
042_o_m_a_a.jpg	a	older	Male	28.2727	24.5034	33.2727	27.24	45.7273	21.067	39.2	26.8734	49.5	21.5006	26.5455	28.595
042_o_m_a_b.jpg	b	older	Male	57.5455	14.8954	33.9	16.4009	49.6667	21.7353	31.7273	24.3026	36.2727	25.9965	19.8333	18.7851
046_o_m_a_a.jpg	a	older	Male	25.9167	23.6238	30.0909	21.7415	48.1667	20.3686	45	22.0114	51.2	23.6258	21.1818	17.2326
046_o_m_a_b.jpg	b	older	Male	52.75	22.0995	36.4444	20.713	45.4167	20.1966	35	23.0699	34.7	26.1111	14.75	17.5039
053_o_m_a_a.jpg	a	older	Male	29	20.4094	31.2727	19.6066	35	15.6333	36.3	23.5752	40.2	22.6412	29	23.3316
053_o_m_a_b.jpg	b	older	Male	38.1818	22.0899	41.7273	29.0313	40.4167	18.2381	29.1	22.0628	35.6364	25.3191	19.5	17.8657
059_o_m_a_a.jpg	a	older	Male	38.1818	19.944	39.8333	21.2553	45.8333	22.719	58	27.5817	42.6667	27.2397	16.5833	15.814
059_o_m_a_b.jpg	b	older	Male	50.3636	20.2695	44.3	25.4779	44	23.3795	31	26.2782	45.5	27.1385	22.1667	18.4087
065_o_m_a_a.jpg	a	older	Male	23.1818	18.9252	30.5	20.2597	37.3636	18.3808	38	20.4885	43.4	22.4212	28.3333	20.8298
065_o_m_a_b.jpg	b	older	Male	38.1667	16.2079	32.9	20.6206	33.6154	18.5856	31	21.7204	27.7273	19.4118	14.6667	17.1482
074_o_m_a_a.jpg	a	older	Male	44.2727	22.5614	38.0833	28.102	48.6364	20.3385	36.5	30.1966	43.3636	22.0421	24.4545	22.2996
074_o_m_a_b.jpg	b	older	Male	49.7273	22.8565	36.4545	25.0773	44.5	21.648	39.8	20.4277	37.6364	27.336	20.75	19.5779
076_o_m_a_a.jpg	a	older	Male	30.4545	20.1165	42.6364	29.3165	45.5	17.9215	46	30.3686	41.7	25.3336	33.0909	20.3049
076_o_m_a_b.jpg	b	older	Male	47.0833	20.358	21.3333	17.3781	33.5455	19.7756	29.6364	22.8529	44	25.1794	16.0833	19.6998
083_o_m_a_a.jpg	a	older	Male	28	21.2226	37.9091	26.8271	42.2727	21.7536	43.4545	18.603	44.7	17.9509	36.8182	23.4641
083_o_m_a_b.jpg	b	older	Male	38.5455	12.652	36.7	28.2255	37.1818	18.5463	32.1818	14.9387	37.6364	22.101	27.1667	20.0673
091_o_m_a_a.jpg	a	older	Male	48.4	31.3021	45.4615	23.3902	51.6364	17.0369	46.4	26.9905	43.4545	22.4248	42.6364	16.0827
091_o_m_a_b.jpg	b	older	Male	55	19.3907	47.7273	32.6346	44.1818	22.9731	40.5	26.2523	55.75	26.2752	40.4545	13.9668
102_o_m_a_a.jpg	a	older	Male	25.3636	18.6776	35.2727	20.5479	36.7273	21.8407	35.8	19.2919	38.4545	22.9057	29.5455	22.682
102_o_m_a_b.jpg	b	older	Male	37.6667	20.1419	33.2	24.2615	36.8182	19.1824	33.8182	21.8852	38.9091	24.9217	25.6667	16.8217
107_o_m_a_a.jpg	a	older	Male	33.3333	18.6222	43.4545	27.1712	52.7273	20.7658	41.1	24.2645	48.7	18.8034	23.9167	21.3348
107_o_m_a_b.jpg	b	older	Male	49.4167	22.1952	57.7	20.6077	43.2308	22.6758	32.7778	20.7472	38.4167	26.4453	18.9091	18.0691
118_o_m_a_a.jpg	a	older	Male	39.3636	25.6876	32.5	22.2036	38.4167	29.5557	32	17.3205	38.1	23.4921	17.9091	17.1432
118_o_m_a_b.jpg	b	older	Male	46.5833	16.7791	29	25.219	28.3636	21.9785	29.5	17.7341	33	25.6398	17.25	13.3493
121_o_m_a_a.jpg	a	older	Male	36.3	20.8702	41.25	26.6428	41.9167	21.3774	46.4444	23.7335	40.6	22.9357	37.4545	21.5052
121_o_m_a_b.jpg	b	older	Male	52	23.7027	30.3	22.2314	36.1818	22.2388	34.2727	25.1797	40.2727	28.7092	15.0909	16.622
131_o_m_a_a.jpg	a	older	Male	29.5455	23.0624	31.9167	21.0215	50.3636	16.2313	35.2	21.3947	38.8	26.3894	19.9167	18.8412
131_o_m_a_b.jpg	b	older	Male	35.25	22.4342	34.8889	18.0516	32.4167	17.9517	27.9	17.6915	38.0909	23.4583	23.3333	21.7437
137_o_m_a_a.jpg	a	older	Male	27.5556	31.4766	29.3846	21.8386	44.75	20.3699	44.9	28.0137	42.3	20.4996	32.1818	23.4854
137_o_m_a_b.jpg	b	older	Male	31	20.5475	39	16.0375	44.9091	25.4773	30.8182	16.5518	40.4545	20.9254	25.3333	19.5696
141_o_m_a_a.jpg	a	older	Male	37.2727	23.4695	27.6364	20.0912	45.4167	20.6109	35.1	24.6912	39	20.2539	31.1818	20.6631
141_o_m_a_b.jpg	b	older	Male	36.9091	20.3099	34.0909	22.2866	41.9091	22.722	21.6364	19.8054	36.3636	24.5816	14.3636	16.9781
146_o_m_a_a.jpg	a	older	Male	32.3333	29.0621	36.7	27.9327	35.6154	18.7685	36	21.2065	40.9	22.5509	28	22.5167
146_o_m_a_b.jpg	b	older	Male	47.25	18.8637	43.1111	19.7828	43.3636	17.2527	33	20.3027	36.3	21.182	27.4615	19.7384
151_o_m_a_a.jpg	a	older	Male	28.1538	22.1617	35.0833	19.7183	39	21.7624	37.5	16.3248	45.2	25.7371	26.7273	17.8387
151_o_m_a_b.jpg	b	older	Male	33.1818	15.3089	36.4	29.7516	34.1818	18.1042	20.2727	13.146	41.3636	15.6286	29.8182	22.4001
161_o_m_a_a.jpg	a	older	Male	31.8182	20.1684	26.5	21.3867	49.0909	21.1823	41.2727	31.0196	42	26.3607	29.4545	18.8964
161_o_m_a_b.jpg	b	older	Male	55.9167	25.9911	34	24.1764	48.0833	20.6286	36.7	30.0668	38.8182	28.9234	18.5455	15.744
166_o_m_a_a.jpg	a	older	Male	31.5833	16.2506	27.2	27.1162	40.6364	19.6686	33.8	23.7758	49.2727	28.1144	27.1818	21.9263
166_o_m_a_b.jpg	b	older	Male	31.2727	22.0685	29.2727	24.5116	38.75	17.1947	23	15.6844	37.9091	19.2637	27.5833	24.5189
172_o_m_a_a.jpg	a	older	Male	31.6364	20.3188	22.7273	19.9153	42.5833	13.3039	26.8889	17.2876	40.7	27.4754	16.5455	16.6995
172_o_m_a_b.jpg	b	older	Male	44.9091	24.9458	35	29.8764	43.6364	24.4838	25.7273	20.3327	36.8182	26.8843	23.6667	19.5045
176_o_m_a_a.jpg	a	older	Male	21	21.9955	29	21.587	35.75	22.1323	36.8889	26.4502	49.7	24.2352	26.3636	20.5732
176_o_m_a_b.jpg	b	older	Male	35.1667	26.6248	33.5	23.2582	37.6667	19.4438	40.1	22.6247	36.8182	21.0372	26.2308	23.6754
005_o_f_a_a.jpg	a	older	Female	21.4167	23.9297	22.0909	19.2533	44.6364	24.1092	40.4	24.9809	41.2727	21.9276	31.7	22.6669
005_o_f_a_b.jpg	b	older	Female	36.6667	26.9523	29.2222	22.5598	41.8182	23.0383	28.3636	21.7498	39.3636	28.6785	29	25.2874
012_o_f_a_a.jpg	a	older	Female	33.0909	21.1587	46.75	18.7865	44.7273	14.4713	51.3	18.7086	45.2	27.5148	34.8182	24.6204
012_o_f_a_b.jpg	b	older	Female	48.3333	12.3754	46.5	19.8284	53.3	16.3439	36.8333	25.0048	36.3	23.2429	31.5385	20.3126
021_o_f_a_a.jpg	a	older	Female	36.6667	26.6026	46.1818	22.2747	43.9167	18.5593	53.5556	19.3269	44.2	23.38	34.3636	29.6421
021_o_f_a_b.jpg	b	older	Female	32.5455	25.4416	38.9	24.9642	36.6364	15.3836	25.4545	13.9955	40.3	20.726	37.8333	22.4533
024_o_f_a_a.jpg	a	older	Female	27.0909	24.0186	28.2727	22.996	37.1818	21.0562	29.4	23.5381	42.3333	20.199	27.3333	20.2993
024_o_f_a_b.jpg	b	older	Female	39.8333	21.396	29.6	28.6325	42.7273	22.7512	21.1818	20.7163	39.1667	28.1968	16.7273	12.8459
030_o_f_a_a.jpg	a	older	Female	24.8333	23.8626	46.6364	26.4169	49.3636	19.5871	44.5	20.479	47.3	25.0867	24.2727	16.8291
030_o_f_a_b.jpg	b	older	Female	33.8182	22.6399	50.7	22.2863	39.0909	15.7318	35.9091	13.2699	42.6364	21.3273	36.4167	17.7224
036_o_f_a_a.jpg	a	older	Female	23.6364	22.411	39.5	21.0778	37.0909	21.1634	37.4545	23.9682	42.5	27.0976	25.4545	22.0425
036_o_f_a_b.jpg	b	older	Female	37.4167	22.585	34.8	18.9783	42.0909	16.7717	34.8182	23.5492	22.3636	15.6094	19.25	15.1905
044_o_f_a_a.jpg	a	older	Female	39.7273	22.7072	34.8333	26.1771	45.75	25.5881	44.6667	30.1993	44.6364	17.4715	29.6364	24.6507
044_o_f_a_b.jpg	b	older	Female	42.75	20.6623	43.8889	29.0708	44.6364	21.2192	34.6364	21.4722	44.2	25.7199	25.3333	18.4506
047_o_f_a_a.jpg	a	older	Female	45.7273	29.6246	43.0833	28.26	47	22.2351	34	18.2878	49.5	18.4285	25.75	21.897
047_o_f_a_b.jpg	b	older	Female	41.9167	26.3765	47.2222	30.809	48.6	17.8338	32.4545	24.4351	35.2727	20.8523	30.25	23.1522
055_o_f_a_a.jpg	a	older	Female	15.0769	14.4075	29.4545	22.5183	32.2727	12.0507	31.7273	18.407	39.5455	27.743	28.0909	22.0066
055_o_f_a_b.jpg	b	older	Female	34.4	26.6091	32.2727	19.7489	30.5455	15.8074	29.4167	23.063	32.9167	17.0638	14.1818	15.4261
060_o_f_a_a.jpg	a	older	Female	19.8333	20.9581	27.3636	20.6653	35.5	16.3112	30.7273	15.0605	44.3	26.4829	18.9167	15.6986
060_o_f_a_b.jpg	b	older	Female	32.5	19.7	35.3333	21.4009	37.7273	19.095	28.1818	18.0766	26.3636	18.5163	24.3333	27.0331
067_o_f_a_a.jpg	a	older	Female	23.0909	20.729	31.6364	19.0487	42	18.9262	41.3636	21.6438	46.2727	15.9755	35.9091	23.2914
067_o_f_a_b.jpg	b	older	Female	36.5833	25.3142	32.2	22.2401	48.8182	24.1653	30.0833	20.9348	45.5455	21.4633	19.7273	18.6016
075_o_f_a_a.jpg	a	older	Female	23.6364	11.1649	38	22.987	43.3636	18.3808	36.4	20.4733	39	23.4047	28.2727	22.1589
075_o_f_a_b.jpg	b	older	Female	43.0833	22.0885	43.7	27.366	40.5833	24.9744	36.6	24.923	35.1818	24.539	18.3636	13.7788
079_o_f_a_a.jpg	a	older	Female	34.75	20.6755	28.7	20.3418	41.3636	22.4021	44.3	19.7487	35.2727	26.0925	17.0909	16.628
079_o_f_a_b.jpg	b	older	Female	40.4167	20.2236	48.6667	19.799	40.6364	13.2761	23.3333	20.5131	29.3636	21.3554	24.6667	19.3171
086_o_f_a_a.jpg	a	older	Female	38.3333	24.7031	47.0833	22.4761	48.7273	22.231	37.1	27.0943	43	28.7228	32.9167	25.9876
086_o_f_a_b.jpg	b	older	Female	49.5455	23.8636	49.6	24.9275	56.0833	22.7375	40.2	17.9617	37.5455	19.1383	27.5	17.3703
088_o_f_a_a.jpg	a	older	Female	49	29.5389	56.4167	26.1654	56	19.6723	56.3	26.8661	42.9	26.7226	38.5	27.308
088_o_f_a_b.jpg	b	older	Female	61.6667	16.5712	61.1	28.4623	54.5455	15.5908	32.3636	25.9163	47.4545	26.0398	28.7273	28.1001
096_o_f_a_a.jpg	a	older	Female	28	20.9284	45.1818	21.8989	44.3333	19.69	44.5556	19.7807	41.5833	23.5351	27	21.7543
096_o_f_a_b.jpg	b	older	Female	46.8333	32.6353	73.4444	21.1962	52.7	13.0388	49.4545	24.5779	33.8182	26.4228	34.1667	26.6384
100_o_f_a_a.jpg	a	older	Female	27.6364	21.8919	28.2727	18.5639	38.4167	22.9405	30.8889	16.863	43.3333	24.2899	26.9167	22.5205
100_o_f_a_b.jpg	b	older	Female	37.75	24.6802	37.3	22.5095	36	13.2891	33.1818	21.9172	23.8	14.2423	27.2308	26.2842
110_o_f_a_a.jpg	a	older	Female	13.6364	15.8258	22.5455	18.5492	33.3333	16.1827	26.5	23.9965	31.9091	24.5864	18.5	17.245
110_o_f_a_b.jpg	b	older	Female	37.5455	22.5936	30.2	21.4466	34.7692	17.7443	20.3333	14.3614	30.8333	18.15	14.2727	13.5506
112_o_f_a_a.jpg	a	older	Female	44.8333	24.9065	39.2727	21.2795	63	16.4985	57.7	29.978	45.2727	24.2656	32.6	22.8775
112_o_f_a_b.jpg	b	older	Female	51.1818	17.2848	51.4	23.013	55.8182	21.6186	35.4545	26.7184	40.1818	28.0029	27.6667	19.2559
120_o_f_a_a.jpg	a	older	Female	22.9231	16.0076	40.8182	25.5101	41.75	17.9298	35	16.3639	40.3636	21.6854	28.9091	18.1298
120_o_f_a_b.jpg	b	older	Female	33.4167	24.0887	29.7	24.2627	32.1818	19.4824	33	23.388	30.4615	19.81	15.2222	16.7986
124_o_f_a_a.jpg	a	older	Female	20.7778	16.2617	29.0833	19.2753	41.7273	18.8896	40.5	21.5213	45	25.0849	28.25	20.1003
124_o_f_a_b.jpg	b	older	Female	29.1667	20.661	34.2	21.6014	33.8333	18.3096	20.4	16.3653	22.0909	15.9025	26.9091	15.4496
130_o_f_a_a.jpg	a	older	Female	48.25	24.3651	52.9091	30.7976	50.9167	18.4906	45.4444	22.6336	50.6364	21.3461	35.1	24.2965
130_o_f_a_b.jpg	b	older	Female	60	17.919	67.1111	31.3506	60.1818	26.6901	47	21.6375	47.3636	31.3441	39	24.7533
133_o_f_a_a.jpg	a	older	Female	24.9091	27.5371	35.3636	22.6154	37	20.7977	34.6667	24.1661	43.5	23.1912	30.8182	27.5783
133_o_f_a_b.jpg	b	older	Female	46.0909	26.7561	41	26.6383	46.2727	21.4387	48	24.2074	42.0833	23.0906	26.3636	19.5616
143_o_f_a_a.jpg	a	older	Female	34.7273	20.2982	56	28.9862	53.9167	21.74	53.7778	20.3456	49.2	19.9154	36.1818	27.813
143_o_f_a_b.jpg	b	older	Female	70.7273	18.9636	56.8182	24.6326	62.5455	19.9618	38.7273	16.2055	42.2727	32.0222	32.4167	26.7461
148_o_f_a_a.jpg	a	older	Female	19.5455	17.4835	37	22.2935	30.75	18.0309	40.6667	18.5405	38.1818	23.8907	23.9	21.977
148_o_f_a_b.jpg	b	older	Female	36.6364	22.73	32.1111	21.3568	41.0833	22.7535	21.3	18.1968	29.5	22.5549	19.3333	16.5822
154_o_f_a_a.jpg	a	older	Female	34.3333	26.3416	46.1	27.8905	48.4545	23.2996	44	26.9403	47.2	21.9636	34.9167	25.4468
154_o_f_a_b.jpg	b	older	Female	61	18.8043	47.8	32.1655	56.2	16.2262	49.5	30.24	40.8	28.2402	35.1538	18.7343
158_o_f_a_a.jpg	a	older	Female	37.1818	23.9575	46.3333	19.6438	42.9091	21.9429	42	19.6695	43.5	26.0566	32.0909	16.7359
158_o_f_a_b.jpg	b	older	Female	44.5	21.0432	54	27.4454	53.8182	19.5183	30	17.193	33	24.6089	20.3333	15.1017
164_o_f_a_a.jpg	a	older	Female	27.3	18.3669	32.25	17.0567	41.7273	15.0738	39.9	20.9043	33.2	29.2035	27.6364	28.5842
164_o_f_a_b.jpg	b	older	Female	37.9167	16.9194	44.2	20.395	46.3636	17.1655	33.4545	17.2358	37.9167	27.6256	19	14.8324
174_o_f_a_a.jpg	a	older	Female	30.1818	17.4804	33.4545	24.9334	45.6364	24.7801	43.4	23.8663	47.4545	18.9281	33.8182	17.7585
174_o_f_a_b.jpg	b	older	Female	34.2727	22.7864	40.0909	27.9122	51.3636	23.4873	42.0833	26.342	43.0909	27.4898	32.75	21.3887

## Sheet: dist_fearful
Picture	Set	Face Age	Face Gender	Mean_YM_dist	SD_YM_dist	Mean_YF_dist	SD_YF_dist	Mean_MM_dist	SD_MM_dist	Mean_MF_dist	SD_MF_dist	Mean_OM_dist	SD_OM_dist	Mean_OF_dist	SD_OF_dist
008_y_m_f_a.jpg	a	young	Male	37.0833	27.9853	50.5833	26.2936	48.5455	20.2799	41.9	25.4622	53.1	25.6405	46.3636	30.7937
008_y_m_f_b.jpg	b	young	Male	41.8333	25.1932	34.5	17.3029	42	15.8808	34.9091	11.9537	51	23.1229	36.4167	26.5517
013_y_m_f_a.jpg	a	young	Male	35	24.1039	41.5833	23.2397	39.5455	19.4801	38.7	15.4708	45.9091	20.4179	39.5455	21.1204
013_y_m_f_b.jpg	b	young	Male	40.3636	23.8255	32.9	24.8616	50	24.9982	35.4545	24.3325	44	26.7374	31.9231	21.5888
016_y_m_f_a.jpg	a	young	Male	29.75	18.5331	46.2727	23.1866	44.6364	17.1655	46.1	22.0124	49.2	24.1376	40.0833	24.1829
016_y_m_f_b.jpg	b	young	Male	34.3636	22.9968	39.5455	25.7347	52.6364	15.3706	45.6364	21.9147	45.6	25.2067	34.5385	21.5082
025_y_m_f_a.jpg	a	young	Male	35.1818	19.224	42.5455	22.9057	46.2727	16.2917	38	15.5206	43.1667	24.4609	35.1	18.7939
025_y_m_f_b.jpg	b	young	Male	40.25	19.5779	33.8	22.145	45.1667	17.1826	38.7	26.06	44	29.1993	28.5833	22.0761
031_y_m_f_a.jpg	a	young	Male	44.7273	22.1634	54.1818	29.9994	41.9	18.9939	47.3636	14.935	49.6	24.9942	48.4545	30.2997
031_y_m_f_b.jpg	b	young	Male	54.5833	18.0678	45.9	28.8153	47.0909	23.9811	41.2727	22.4948	52.25	23.4758	33.9091	21.7461
037_y_m_f_a.jpg	a	young	Male	37.8182	25.5923	35.5455	19.4801	39.3636	17.9626	34.5	24.2269	50	24.3493	32.3636	19.0802
037_y_m_f_b.jpg	b	young	Male	48.2727	21.4154	27.5	21.9	51	15.3036	40.7273	21.6568	33.4	27.5043	31.5	20.6816
041_y_m_f_a.jpg	a	young	Male	31.6667	22.5241	50.6364	26.2879	48.0833	16.8548	48.9	22.3579	57.1111	21.7511	44.8333	23.5674
041_y_m_f_b.jpg	b	young	Male	53.75	25.5312	43	25.5299	58	24.6089	54.5455	25.7812	53.4	22.1971	45	23.4055
049_y_m_f_a.jpg	a	young	Male	28.1818	19.651	46.7273	26.5748	44.6364	23.2907	36.5	14.5926	50.4444	23.8281	31.0833	24.3999
049_y_m_f_b.jpg	b	young	Male	50.0833	19.157	34.4	25.1537	62	16.9411	41.7273	23.5588	41.9091	28.6407	33.6364	23.5893
057_y_m_f_a.jpg	a	young	Male	36	24.0568	46.25	25.3382	43.8182	17.3252	46.2	17.2098	48.9	24.0576	45.9091	23.0194
057_y_m_f_b.jpg	b	young	Male	51	23.3977	38.7	26.1281	50.9091	18.7214	44	25.2824	43.7273	25.753	34.4167	17.8705
062_y_m_f_a.jpg	a	young	Male	32.9	21.6869	49.3333	29.3547	44.5455	21.787	33.5455	25.3668	49.4545	27.0938	42.9091	23.3857
062_y_m_f_b.jpg	b	young	Male	38.0833	21.3519	38.4	23.2149	40	18.8521	30.1	21.0367	32.3636	24.549	28.9167	22.7734
066_y_m_f_a.jpg	a	young	Male	41.3333	21.8854	53.5833	23.884	49.7273	24.0753	42.3636	24.6669	50.8	25.7889	46.0833	21.3646
066_y_m_f_b.jpg	b	young	Male	48.1818	20.5223	38.7273	24.5686	55.25	25.4991	37.8182	26.6301	49.6364	24.2251	34.2727	22.9743
072_y_m_f_a.jpg	a	young	Male	24.8	19.7022	52.5833	20.7954	52.0909	18.955	46.5	23.4675	49.6667	26.2298	42.25	31.1189
072_y_m_f_b.jpg	b	young	Male	52.3636	24.0636	56.4545	20.8056	46.5	23.2247	45.25	26.4888	40.1818	23.1682	35.4167	19.1238
081_y_m_f_a.jpg	a	young	Male	38.6	21.2927	48.3846	22.7762	44.8182	17.0166	38.8	26.861	40.2727	23.9211	33.7273	22.6852
081_y_m_f_b.jpg	b	young	Male	60.4545	18.8752	43.2727	25.3696	42.0769	15.7663	28.6667	21.9716	40.5455	27.8545	27.25	16.8584
089_y_m_f_a.jpg	a	young	Male	46.3	24.5585	52.8333	23.0684	36.4545	19.6792	51	24.9444	43.4444	30.0338	41.5833	22.8253
089_y_m_f_b.jpg	b	young	Male	50	19.0549	34.7778	24.2991	52.8182	25.5923	51.9167	26.0156	32.1	18.2358	38.0833	19.686
099_y_m_f_a.jpg	a	young	Male	41.2727	24.2078	45	29.1445	47.5833	17.9619	47.9	27.3108	49.8	22.6215	34.1818	22.2792
099_y_m_f_b.jpg	b	young	Male	51.1818	22.7368	41.1111	28.0466	46.8182	16.4792	45.8	21.5035	39.7	29.5712	27.2308	18.6733
105_y_m_f_a.jpg	a	young	Male	42.2727	19.4787	46.5833	21.8734	47.8182	21.7293	50.4	22.7899	44.4	26.3911	33.9091	22.052
105_y_m_f_b.jpg	b	young	Male	57.7273	18.1884	37.5556	27.1667	44.1667	18.9057	47.3	24.1755	30.6	25.321	28.4167	17.7787
109_y_m_f_a.jpg	a	young	Male	42.8182	15.4196	59	23.1474	54.2727	19.4478	40.7	23.7068	47.7273	19.6728	44.2727	23.9545
109_y_m_f_b.jpg	b	young	Male	55.9091	22.3538	41.2727	26.1155	49.0909	24.5008	44.5455	24.2626	46.3636	17.7667	35.9091	29.5176
114_y_m_f_a.jpg	a	young	Male	29.7273	25.3025	43.6667	24.4553	40.2727	18.5423	39.4	23.9963	48.7273	23.234	39.9091	23.2054
114_y_m_f_b.jpg	b	young	Male	42.25	21.3802	40.9	30.3002	48	12.8346	37.5	24.1672	47	18.607	39.3333	20.7072
119_y_m_f_a.jpg	a	young	Male	37.7273	20.5917	58.3636	31.181	50.6667	20.6324	34.1111	13.4019	46.0909	25.9401	50.2727	30.7119
119_y_m_f_b.jpg	b	young	Male	55.1667	26.6794	43.8889	26.9557	57	14.8795	41.5455	19.9868	42.5	16.6652	29.5455	24.3941
123_y_m_f_a.jpg	a	young	Male	37.3636	20.6701	55.8333	31.0859	41.8182	19.9089	43.3	22.4304	47.8	26.7864	37.0909	22.7264
123_y_m_f_b.jpg	b	young	Male	45.9167	26.6951	46.9	19.6211	48.4545	20.9206	51.4545	23.4579	39	26.6333	32	22.9901
127_y_m_f_a.jpg	a	young	Male	28.5833	22.6854	54.8	24.9924	50.3636	25.073	40.6	17.9146	47	27.6566	36.5455	21.9971
127_y_m_f_b.jpg	b	young	Male	48.5833	22.6934	45.2222	23.1828	51.0909	24.9217	45.3636	23.2907	39.4	27.2038	34.7692	20.4294
135_y_m_f_a.jpg	a	young	Male	58.3636	28.1044	56.4545	30.2997	58.0833	13.9379	52.7	33.9544	59.5	23.8526	39.25	24.2529
135_y_m_f_b.jpg	b	young	Male	63.0833	24.9562	41.7778	29.4184	55.5455	17.9742	46.2727	24.9363	44.8	23.1987	36.0833	18.1281
144_y_m_f_a.jpg	a	young	Male	53.2	24.9123	55.3636	25.0211	39.8182	16.8453	52.9	20.5288	45.6	20.5437	37.3636	25.3703
144_y_m_f_b.jpg	b	young	Male	50.4167	23.884	52.4444	28.0763	48.9167	19.7505	44.8	28.0428	36.9	30.8309	40.5	29.2652
147_y_m_f_a.jpg	a	young	Male	37.8182	19.0831	57.0909	20.1765	46.1818	19.1876	42.8	21.1177	48.6	27.044	43.5455	32.4973
147_y_m_f_b.jpg	b	young	Male	47.1818	22.3956	48.3636	18.3754	49.75	15.8867	42.5455	23.3939	44.2727	28.2173	37.5833	22.0308
153_y_m_f_a.jpg	a	young	Male	41.7273	22.9264	57.4545	27.3436	45.25	17.7258	41.5556	18.201	52.4444	23.6966	44	21.2517
153_y_m_f_b.jpg	b	young	Male	54.9167	23.9714	49	18.8326	47.7	21.0716	48.5	24.6558	38.0909	23.4028	30.0833	12.5442
160_y_m_f_a.jpg	a	young	Male	31.25	17.1895	38.5455	22.2502	37.0833	14.7676	39.8	13.8227	54.9	23.5676	45.2727	28.0182
160_y_m_f_b.jpg	b	young	Male	37.5455	24.4269	34.4	25.3035	40.0833	16.3009	51.2	22.2501	60.1111	23.751	45.4615	25.6275
167_y_m_f_a.jpg	a	young	Male	54.1818	32.6031	51.0909	37.9459	46.6364	19.7092	45	27.6124	49.3	22.465	43.1667	24.6902
167_y_m_f_b.jpg	b	young	Male	42.1818	26.8991	31.8	28.5766	46.6364	16.669	32.2727	25.2194	40.1818	14.4071	25.5833	16.1721
170_y_m_f_a.jpg	a	young	Male	38.3333	20.7729	49.8	25.5726	43.9091	20.0572	44.8	25.2402	43.7	22.9252	39.3636	24.7519
170_y_m_f_b.jpg	b	young	Male	51.0833	18.2032	42.6	22.9114	49.3636	25.0929	41.6364	24.953	41.4	17.2575	24.4615	21.196
175_y_m_f_a.jpg	a	young	Male	41.6364	17.1713	51.25	21.482	52.2727	16.2978	43.2	13.2732	50.1	23.5865	45.0909	32.3958
175_y_m_f_b.jpg	b	young	Male	44.2727	28.1641	52.3	22.6963	56.5455	20.8104	47.5455	22.4293	51.1818	26.0723	33.5833	24.1678
010_y_f_f_a.jpg	a	young	Female	44.3636	17.3221	50.4545	27.3143	45.4	21.8286	46.2727	16.4201	46.6364	20.8771	45.5455	25.3194
010_y_f_f_b.jpg	b	young	Female	63.7273	24.7471	47.3636	24.3404	44.6364	17.2411	49.4545	25.8471	32.8333	23.5481	37.4545	14.4109
020_y_f_f_a.jpg	a	young	Female	48.9231	22.4591	65.1667	22.7789	43.2727	22.2625	53.2	23.8038	56	22.5733	51.1818	21.9218
020_y_f_f_b.jpg	b	young	Female	51.2727	26.5861	51.9	17.3234	53.4545	19.7654	43.0909	25.0178	47.7273	27.6336	37.75	19.5686
022_y_f_f_a.jpg	a	young	Female	44.2727	24.3643	47	19.5402	46.9167	23.0748	42	17.1974	56	28.8487	40.75	31.4675
022_y_f_f_b.jpg	b	young	Female	43.75	22.4707	37.8	28.5572	42.3	16.4658	40.4167	17.4796	43.75	25.8145	37.8182	29.8591
028_y_f_f_a.jpg	a	young	Female	40.1538	17.4492	53	25.6515	51.0833	17.1436	46.7778	20.0984	59.5	23.4296	45.25	23.1796
028_y_f_f_b.jpg	b	young	Female	52.3636	24.0261	53.3	25.6561	54.2727	17.3441	46.3636	25.2795	55.3636	25.3743	36.4167	17.1223
034_y_f_f_a.jpg	a	young	Female	35.3333	17.5982	39.5455	20.1314	43.6364	26.733	31.3	17.0883	48.1	27.978	35.7273	21.0195
034_y_f_f_b.jpg	b	young	Female	44.25	22.5998	38	22.8327	33.2308	17.4076	31.4444	21.072	27.7273	20.9098	31.0909	18.7267
040_y_f_f_a.jpg	a	young	Female	58.75	23.1168	55.8182	18.0545	49.0909	21.3844	50.9	23.3307	52.8	24.6973	45.1818	22.1983
040_y_f_f_b.jpg	b	young	Female	66.0833	16.1834	49.6667	26.8794	49.0909	19.2117	43.2727	18.5369	46	21.2932	41.4167	19.4864
048_y_f_f_a.jpg	a	young	Female	43.7	20.5861	58.6667	22.6368	56.2727	17.2632	50.7273	21.8224	47.9	24.5151	46.6364	20.1409
048_y_f_f_b.jpg	b	young	Female	46.3333	24.4032	52.2	21.7143	49.2308	21.2687	44.2	25.1476	27.4545	24.9734	38.2727	21.6337
054_y_f_f_a.jpg	a	young	Female	47	17.4642	56	30.1496	46.9091	25.4537	49.6	20.7429	57	25.6775	50.1818	26.4644
054_y_f_f_b.jpg	b	young	Female	61.5833	23.4887	39.8	24.0684	47.7273	18.5585	41.25	20.7939	44.3636	27.226	34.4545	24.122
063_y_f_f_a.jpg	a	young	Female	45.6364	18.1233	49	25.8186	48.0909	17.9413	47	12.9957	52.7273	20.9193	50.1818	26.6564
063_y_f_f_b.jpg	b	young	Female	40.5	25.3682	48.6667	26.467	52.6667	20.4154	35.4545	24.8892	45.6667	24.3622	50.1818	23.4044
069_y_f_f_a.jpg	a	young	Female	42.4545	21.163	60.9167	27.7635	51.3333	20.9516	57.7778	18.7402	53.5	26.3829	45.6364	22.5356
069_y_f_f_b.jpg	b	young	Female	54.6	32.4489	54.0833	18.7687	50.7	15.9517	45.9091	24.0061	54.0833	20.358	40	26.1406
071_y_f_f_a.jpg	a	young	Female	28.6364	17.5116	37.0909	19.6949	44	21.8975	33.75	11.6097	43.9	29.9349	38.4545	25.3036
071_y_f_f_b.jpg	b	young	Female	44.9091	18.1353	33.1818	23.3701	36.3636	17.2758	32.7273	22.9656	37.1667	28.4791	22.4545	17.0784
085_y_f_f_a.jpg	a	young	Female	53.8182	23.9492	58.3636	25.9934	53	15.6844	41.4	17.84	45.7	21.5151	51.3636	34.0361
085_y_f_f_b.jpg	b	young	Female	56.75	16.592	51.6	24.0333	55.1667	18.384	44.6	29.9154	42.4545	29.4257	35.75	23.0064
090_y_f_f_a.jpg	a	young	Female	39.1	13.1863	47	23.9833	47.6364	19.5462	35.1	14.723	51	24.984	42.0909	24.8815
090_y_f_f_b.jpg	b	young	Female	43.2727	20.8619	43.7778	22.0441	45	15.9437	41.1818	21.3767	40	22.3729	28.5455	16.9255
098_y_f_f_a.jpg	a	young	Female	54.8	25.4419	62.25	18.1715	49.7273	22.7556	48.5455	16.4704	53	27.6722	45.0833	23.9107
098_y_f_f_b.jpg	b	young	Female	52.7273	16.1561	62.4545	21.5702	53	23.1776	48.9	22.8544	45.1	30.3258	38.6154	20.3041
101_y_f_f_a.jpg	a	young	Female	50.3636	19.3198	54.1818	21.2171	49.8182	19.3071	49.2	16.7451	50.7	23.6692	46.9091	17.6718
101_y_f_f_b.jpg	b	young	Female	50.3636	20.4708	48.5455	24.2131	58.4545	23.5303	47.1818	25.7675	39.2727	21.2089	37.8333	25.9224
106_y_f_f_a.jpg	a	young	Female	47.3077	25.9435	58.1	32.7395	53.2727	24.8439	53.5	19.1384	61.2222	28.2213	51.25	29.8941
106_y_f_f_b.jpg	b	young	Female	60.9167	16.048	56.7778	23.5785	52.1667	23.1235	44.2	15.2228	41.2727	26.0234	38.5455	22.2187
115_y_f_f_a.jpg	a	young	Female	52.3636	15.5966	58.0909	22.893	53.7273	16.9239	60	22.4232	59.4	24.0703	43.5	24.5709
115_y_f_f_b.jpg	b	young	Female	62	21.4523	51.6364	24.2581	55.4545	25.0095	41.6364	24.4878	51.2727	19.7185	42.4167	22.2648
125_y_f_f_a.jpg	a	young	Female	36.5833	24.2016	49.5	25.6136	46.5	20.7824	30.2222	26.0278	46.3636	25.594	41.9091	17.7902
125_y_f_f_b.jpg	b	young	Female	49.8333	22.0447	47.9	28.9806	45.6364	23.075	37.4545	19.3306	36.5455	31.8884	29.9167	22.2034
132_y_f_f_a.jpg	a	young	Female	49.3	13.5733	49	18.7762	44.7273	17.2632	42.3	15.2829	47	25.5908	50.75	24.4694
132_y_f_f_b.jpg	b	young	Female	45.6667	31.5057	32.1	23.9557	43.5455	18.2995	51.4545	25.789	45.3636	27.2186	41.25	27.1666
134_y_f_f_a.jpg	a	young	Female	49.3	22.901	54.6667	19.1517	58.0833	16.3566	49.3	19.0324	52.8	25.1387	52.7273	27.3133
134_y_f_f_b.jpg	b	young	Female	46.9167	23.96	66.5556	26.3918	53.0909	15.482	35.8182	20.8654	39.6667	35.4542	37.3846	28.5527
140_y_f_f_a.jpg	a	young	Female	39.1667	21.1137	56.8	19.401	40	14.3388	48.8182	23.9367	47.1	21.3773	44.9091	22.9672
140_y_f_f_b.jpg	b	young	Female	46.9091	25.1016	37.6	18.1426	47	17.1994	48.2727	24.3643	36.7273	24.2821	29.3333	17.1323
150_y_f_f_a.jpg	a	young	Female	40.75	21.7386	45.9167	23.0354	46.75	19.7812	45.1111	17.1424	53.2	28.4011	45.9167	20.2325
150_y_f_f_b.jpg	b	young	Female	59.0833	22.3341	38.7	19.4996	54.3636	24.0926	42.2727	21.6291	45.5	25.5965	38.1818	19.8687
152_y_f_f_a.jpg	a	young	Female	48.0909	18.447	67	26.0308	62.3636	21.759	54.5	22.6237	52	20.445	42.0909	25.1255
152_y_f_f_b.jpg	b	young	Female	57	22.9149	56.5556	18.8687	50.2727	23.9962	47.0833	27.7897	52	20.059	26.1	23.7368
162_y_f_f_a.jpg	a	young	Female	30.6667	15.346	50.5833	20.9565	48	23.0796	54.2727	21.9458	53.2727	24.5686	41.4545	24.2955
162_y_f_f_b.jpg	b	young	Female	54.4167	23.739	42.8	21.0491	46.4545	22.9842	41.7273	20.4504	42.1818	27.3013	41.8333	21.7249
163_y_f_f_a.jpg	a	young	Female	57.5455	24.2667	62.1818	28.516	57.9167	18.7008	50.8889	29.2508	53	24.3812	45.25	27.7198
163_y_f_f_b.jpg	b	young	Female	52	20.6785	50	26.2594	55.1667	25.8275	41.7273	24.3232	47.7273	24.352	40.8333	20.7313
171_y_f_f_a.jpg	a	young	Female	38	18.0056	40.8333	21.561	46.75	18.7574	41.2222	14.5583	47.3	23.2811	30.0909	16.2324
171_y_f_f_b.jpg	b	young	Female	37.7273	21.7857	43.6364	22.8616	48.8182	23.1984	32.3636	18.9223	38.8	23.8365	29.5	21.669
173_y_f_f_a.jpg	a	young	Female	51.8182	22.2073	60.3636	18.1894	49.75	17.7309	46.8889	16.6091	54.2727	25.4366	47.5455	32.3647
173_y_f_f_b.jpg	b	young	Female	61.2727	22.4593	57.0909	20.0123	55.3	20.2981	52.5	23.9526	42.1818	21.8989	32.4545	21.8374
177_y_f_f_a.jpg	a	young	Female	54.2727	20.6596	63.4545	24.9734	60	18.0111	54.3636	17.2062	55.2222	24.3093	43.5	25.5503
177_y_f_f_b.jpg	b	young	Female	69.75	17.4049	50.4	27.6293	51	24.0915	45	23.7372	45.5	27.5812	42.9231	24.9782
182_y_f_f_a.jpg	a	young	Female	38.4545	17.2706	54.0909	28.7488	42.9091	18.5119	50.7273	20.6499	53	25.7973	46.25	26.3029
182_y_f_f_b.jpg	b	young	Female	50.5455	27.9477	36.4	18.4523	40	21.6165	50.8	14.0301	34.1818	22.9644	27.5833	19.8424
007_m_m_f_a.jpg	a	middleaged	Male	35.0909	20.671	40.9091	29.5616	38	20.6107	35.4	24.7934	38.6667	21.2485	27.5833	18.5886
007_m_m_f_b.jpg	b	middleaged	Male	45.5	27.9138	28.5	22.5105	38.4	25.2243	32.75	27.5685	37.6667	20.0696	16.8182	18.6001
014_m_m_f_a.jpg	a	middleaged	Male	38.9	27.5901	36.7273	29.6415	42.5833	20.7472	42.1111	22.4914	44.2222	29.0464	30.5	22.2731
014_m_m_f_b.jpg	b	middleaged	Male	40.3636	25.1924	34.9	27.473	49.5833	21.9895	41.3	23.7302	36.2727	21.6245	25.5	21.1079
026_m_m_f_a.jpg	a	middleaged	Male	50.4545	22.4159	48.5833	28.6117	45.7273	20.6014	41.4	22.6529	44.8182	22.5025	36.2727	19.0425
026_m_m_f_b.jpg	b	middleaged	Male	46.25	27.1532	30.2	22.0394	41.7273	16.8291	27.0909	24.4927	49.8182	19.8636	29.75	22.2552
032_m_m_f_a.jpg	a	middleaged	Male	34.25	20.1951	39.0909	22.0248	39.4545	20.4077	39.1	20.653	45	27.377	34.5833	24.6667
032_m_m_f_b.jpg	b	middleaged	Male	42.0909	29.8444	30.6364	22.2588	48	20.347	35.4545	18.3486	44.1818	21.1415	32.5833	21.2323
038_m_m_f_a.jpg	a	middleaged	Male	27.5	21.0519	42.9091	28.7453	38.3636	20.4268	35.6	25.8723	46.7	23.1807	34.7273	28.2067
038_m_m_f_b.jpg	b	middleaged	Male	49.5	24.7184	29.3333	18.6212	51.5455	21.7134	33.2727	19.9404	44.6364	21.0916	29.25	24.3053
045_m_m_f_a.jpg	a	middleaged	Male	27.75	20.7414	40	27.3971	44.4545	20.0468	39.8	21.6836	40.6364	22.8616	43.8182	27.5819
045_m_m_f_b.jpg	b	middleaged	Male	58.5	30.6105	22.9	18.9587	44.5455	23.3853	36.1818	29.0373	36.9091	23.2528	30.1818	26.328
051_m_m_f_a.jpg	a	middleaged	Male	37.8182	24.3139	38.0909	24.0768	40.0833	21.6478	38	17.4786	45.8	20.5253	28.3636	18.3045
051_m_m_f_b.jpg	b	middleaged	Male	59.9167	21.8402	24.3333	24.4745	46.5455	19.8412	35.1	26.117	38.4167	25.2207	24.9091	18.1353
056_m_m_f_a.jpg	a	middleaged	Male	44.8	25.3193	41.0833	28.7638	41.3636	15.4225	41.3	23.5044	44.2222	27.1743	29.0833	16.6704
056_m_m_f_b.jpg	b	middleaged	Male	56.0833	23.7734	24.1	27.2863	44.9091	18.2343	32.2727	24.0545	39.2727	25.8112	23.8333	24.7086
058_m_m_f_a.jpg	a	middleaged	Male	31	17.2627	48.6667	26.5992	33.6364	19.356	45.5	34.6675	39.4	24.5003	31.6364	17.6424
058_m_m_f_b.jpg	b	middleaged	Male	33.9091	25.1931	21.6	21.6086	44.4167	23.1102	37.3	23.7816	34.9	25.0264	23.3846	20.5286
068_m_m_f_a.jpg	a	middleaged	Male	37.2727	21.029	42.6667	24.1786	43	16.3218	39.2	24.6793	47.3	20.2378	31.4167	20.2729
068_m_m_f_b.jpg	b	middleaged	Male	58.5	19.143	32.4444	22.9843	49.7273	25.0164	35.2727	24.9323	35.5455	22.4337	34.5833	22.9365
070_m_m_f_a.jpg	a	middleaged	Male	30.1818	23.4854	28.9167	17.6865	33.6364	23.4873	31.8	16.061	39.2	23.7477	41.3333	26.1024
070_m_m_f_b.jpg	b	middleaged	Male	38.5	23.4036	34.7778	21.4696	46.1818	29.7685	23.9091	17.8799	32.5455	25.1212	25.6667	23.29
077_m_m_f_a.jpg	a	middleaged	Male	27.2727	18.6069	35.8333	22.9063	44.8	22.2501	34	23.4862	41	23.1709	27.7273	19.1838
077_m_m_f_b.jpg	b	middleaged	Male	56.3333	26.269	32.7778	23.2259	49.8182	23.9074	40.4545	23.1748	32	24.4459	29.1667	21.5357
082_m_m_f_a.jpg	a	middleaged	Male	35.5556	17.8123	35.3333	22.9717	37.5	16.0539	33.6667	12.083	46.4	20.5977	36.25	26.1504
082_m_m_f_b.jpg	b	middleaged	Male	33.1667	18.517	31.7	22.2014	40.0909	25.7661	32.9091	19.9171	35.1667	19.0016	20.9091	17.4439
087_m_m_f_a.jpg	a	middleaged	Male	32.3333	20.8298	40.9091	26.2429	41.7273	16.3162	38.3	23.0413	47.7	19.9502	50.0909	23.5646
087_m_m_f_b.jpg	b	middleaged	Male	42	27.1551	39.4	24.3776	43.8333	17.1932	46.8182	23.6762	45.5	28.6211	39.4615	26.3427
092_m_m_f_a.jpg	a	middleaged	Male	45.8182	23.293	51.0909	30.4317	55.1818	21.358	45.2	32.7238	52.4444	25.8124	42.3846	28.6721
092_m_m_f_b.jpg	b	middleaged	Male	61.7273	22.8652	47.1	28.5246	49.2727	22.437	39.9167	26.2313	41.8	26.5489	30.5833	18.0326
094_m_m_f_a.jpg	a	middleaged	Male	34.1667	19.6554	51.9091	28.8286	45.0909	23.7295	45.6	30.9307	50.8	24.321	47.3333	20.6896
094_m_m_f_b.jpg	b	middleaged	Male	53.6667	20.7642	41.9	29.0534	40.1818	20.8654	45.8182	26.4757	39.1	23.2305	29	28.9021
104_m_m_f_a.jpg	a	middleaged	Male	26.0909	21.6215	38.0833	22.5447	43.9091	22.0701	38.2	16.9496	43.1	27.6142	23.2727	19.3033
104_m_m_f_b.jpg	b	middleaged	Male	48.9091	30.8754	39.9	26.083	42.5	22.5489	34.3	19.5565	37.6667	24.2124	23.1818	18.4652
108_m_m_f_a.jpg	a	middleaged	Male	38.7692	23.2528	48.5	29.3532	48.0833	19.7321	43.5556	28.0005	40.6	21.8541	31.0909	15.7255
108_m_m_f_b.jpg	b	middleaged	Male	51.75	19.4054	29.9	26.9091	44.5833	21.1164	54.8182	19.8938	38.6	24.645	18.4615	17.4863
116_m_m_f_a.jpg	a	middleaged	Male	39.75	20.2625	45.3636	25.8197	58.4167	15.9628	48.1111	20.6243	45.2	27.832	48.2727	22.557
116_m_m_f_b.jpg	b	middleaged	Male	60.4167	23.643	28.7	23.5516	50.7273	20.4308	53.4545	23.032	40	26.8812	29.25	19.9459
126_m_m_f_a.jpg	a	middleaged	Male	25.75	20.3386	36.2	23.3942	39	20.2649	32.75	10.471	41.5	25.1716	35.6667	18.327
126_m_m_f_b.jpg	b	middleaged	Male	49.8182	26.2634	40.5455	27.0568	50	23.7613	33.9091	21.4823	41	29.3019	32.2727	32.6469
136_m_m_f_a.jpg	a	middleaged	Male	28.0833	17.244	41.3636	30.7872	38.2727	13.5727	31.4	19.4605	43	23.744	33.4167	24.927
136_m_m_f_b.jpg	b	middleaged	Male	59.3333	21.1975	38.3	26.9405	44.6364	21.6484	32.8182	20.875	35.25	24.2979	17.8	16.8576
142_m_m_f_a.jpg	a	middleaged	Male	41.4167	21.2964	46.6667	28.6843	46.4167	26.6372	46.5556	27.1483	44.6364	24.8728	32.7	21.5409
142_m_m_f_b.jpg	b	middleaged	Male	49.8182	25.6313	44	23.1991	53.6667	27.117	50.8182	28.4985	38.9091	24.23	28.25	17.6745
149_m_m_f_a.jpg	a	middleaged	Male	43.6364	25.7887	48.6667	30.7285	44.0833	16.817	39.8	20.5037	43	22.7332	41	26.9407
149_m_m_f_b.jpg	b	middleaged	Male	55.6364	28.0652	35.2222	20.0298	43.1818	24.1695	39.2727	19.87	41.4	23.0227	28.3077	22.8341
155_m_m_f_a.jpg	a	middleaged	Male	27.9167	26.2902	34.1818	27.4365	46.3333	19.4297	44.5556	21.3138	40	27.0601	40.0769	17.4378
155_m_m_f_b.jpg	b	middleaged	Male	42.75	24.1477	25.5556	23.2331	45.9091	26.429	29.9091	23.1752	40.1667	19.8395	27.1	20.229
159_m_m_f_a.jpg	a	middleaged	Male	45.4545	28.1225	60.8462	28.3221	46.75	21.8554	52.2	34.0483	52.7778	24.9889	44.8333	30.1808
159_m_m_f_b.jpg	b	middleaged	Male	49.9091	26.4441	52.4545	22.9929	41.3333	23.0586	49.2	27.692	46.5455	24.5168	35.6667	20.4376
165_m_m_f_a.jpg	a	middleaged	Male	41.8	16.1507	46	27.2597	50.7273	25.1797	47	16.09	44.2	19.9933	53.9091	27.5443
165_m_m_f_b.jpg	b	middleaged	Male	48.3333	25.4356	43.7	27.7811	45.9167	22.039	41	30.2886	46.2	27.6478	30.4615	18.7199
169_m_m_f_a.jpg	a	middleaged	Male	39.0833	18.8171	45.4545	27.2006	45.8182	22.1848	43.4	30.8048	46	24.2405	35	20.2682
169_m_m_f_b.jpg	b	middleaged	Male	45.2727	27.4812	36.4	24.6586	38.5455	23.019	38.2727	27.961	34	22.8342	19.0909	15.5078
178_m_m_f_a.jpg	a	middleaged	Male	34.7273	23.7491	45.6667	26.1754	45.0909	18.5712	40.9	26.4678	49.9091	22.5985	39.9	20.2619
178_m_m_f_b.jpg	b	middleaged	Male	51.6364	23.6739	39.3636	17.4372	43.7273	23.0352	37.9	23.0817	33.2727	20.8187	28.9091	24.3658
179_m_m_f_a.jpg	a	middleaged	Male	32.5556	24.3111	39.5	19.5797	46	15.2447	28.4	16.998	43.7	24.2581	27.7273	19.8449
179_m_m_f_b.jpg	b	middleaged	Male	41.6364	25.551	30.2727	20.5917	40.1818	23.3145	35.7273	24.5646	33.4545	19.9768	24.75	20.2445
006_m_f_f_a.jpg	a	middleaged	Female	46.4	21.8235	53.3846	22.2019	56	20.1675	48.1111	12.6139	54.4	26.6842	56	28.5026
006_m_f_f_b.jpg	b	middleaged	Female	52.1667	23.3932	55.3	25.3642	50.7273	18.3035	51.6364	16.4577	60.1818	20.8606	37.8333	25.9819
011_m_f_f_a.jpg	a	middleaged	Female	39	20.401	49.75	24.9112	54	8.63397	43.7	22.4947	45.1	23.3212	48.1818	21.6648
011_m_f_f_b.jpg	b	middleaged	Female	49.5	20.4739	44	26.6224	49.1667	18.9393	40	21.8581	47.3	23.6129	36.4167	22.3381
019_m_f_f_a.jpg	a	middleaged	Female	46.0833	32.3376	46.8333	29.75	50	18.4282	47.6	31.8545	41.6	26.0137	35.1818	23.71
019_m_f_f_b.jpg	b	middleaged	Female	46.1818	25.4355	45.1818	27.2867	43.5455	15.9145	43.1	26.0702	39.6364	25.3072	36.25	17.9095
029_m_f_f_a.jpg	a	middleaged	Female	36.9091	18.0192	49.9167	27.2445	45	22.3403	43.8889	22.6685	47.5455	24.9374	37.6364	25.711
029_m_f_f_b.jpg	b	middleaged	Female	47.0909	25.8475	40.5455	17.5349	49.1818	14.4209	36.6364	19.7751	46.5	24.99	36.8333	19.4508
035_m_f_f_a.jpg	a	middleaged	Female	28.8182	22.3106	34.3636	20.2004	42.3	23.0413	30.5455	19.0019	46.5	23.8619	26.0909	23.6578
035_m_f_f_b.jpg	b	middleaged	Female	47.1667	26.1076	27.8889	21.2864	39	26.9815	38.5	24.6723	52.3	20.0391	25.4167	19.2234
043_m_f_f_a.jpg	a	middleaged	Female	49.5455	18.5168	45.3636	19.1795	44.7273	25.0204	31.2	23.489	43.5	24.4006	32.0909	21.603
043_m_f_f_b.jpg	b	middleaged	Female	51.5	28.1764	45	20.1384	55.1	16.7694	40.6364	22.2678	40.4	28.0682	35	18.6694
050_m_f_f_a.jpg	a	middleaged	Female	46.5	24.1868	52.7	28.5036	52.9091	20.608	44.2	19.0426	46.8	29.3288	45.4545	24.1262
050_m_f_f_b.jpg	b	middleaged	Female	39.6667	26.9691	47.5556	20.8573	55.6667	21.9517	32.2	14.0143	37.8182	24.6529	31.6667	12.0328
052_m_f_f_a.jpg	a	middleaged	Female	29.1818	18.4544	39.0833	21.8984	41.3636	18.31	41.1818	22.4936	51	21.5252	38.2727	17.9504
052_m_f_f_b.jpg	b	middleaged	Female	38.6667	23.1098	39.1	21.0526	42.8182	22.099	36.5	19.9011	38.8182	25.2064	29.4167	21.0128
061_m_f_f_a.jpg	a	middleaged	Female	44.5	19.9932	61.6364	23.2262	44.75	22.3612	56.1111	16.6015	46.1111	25.6244	46.9167	26.9392
061_m_f_f_b.jpg	b	middleaged	Female	56.6667	17.1853	64.8	16.6986	42.7273	19.7742	36.4	26.1202	47.8182	25.0592	38.1667	25.2401
064_m_f_f_a.jpg	a	middleaged	Female	38.5455	18.2503	44.3636	23.2649	45.9091	15.9465	46	19.6695	45.7	26.0429	48.6364	27.1045
064_m_f_f_b.jpg	b	middleaged	Female	50.7273	21.9595	45.7	24.1065	44.2727	19.7134	39.7273	24.8237	46	19.9349	30.25	21.9633
073_m_f_f_a.jpg	a	middleaged	Female	40.3333	18.5685	60.4545	27.0421	41.9091	23.9142	52.1	21.2626	49.8	28.662	44.3636	25.839
073_m_f_f_b.jpg	b	middleaged	Female	49.3636	20.0862	54.2727	24.067	39.8333	23.0566	42.9	24.0576	33.0909	23.5434	35.0833	21.1508
080_m_f_f_a.jpg	a	middleaged	Female	50.0909	21.4311	46.1818	28.1561	53.8182	25.9801	47.8	18.183	48.5	21.8543	44	24.3187
080_m_f_f_b.jpg	b	middleaged	Female	48.9167	25.8262	49.4444	20.3538	44.3636	19.4899	48.1818	20.9705	42.9167	28.144	44.6364	17.761
084_m_f_f_a.jpg	a	middleaged	Female	38.6667	30.1793	37.3	28.0319	51.0909	13.0342	40.2	24.7018	47.6	22.1269	31.2727	24.3355
084_m_f_f_b.jpg	b	middleaged	Female	55.1818	25.5218	59.8182	17.7247	44.8182	18.5355	41.6	14.9755	47.6	19.8617	36.4615	19.7172
093_m_f_f_a.jpg	a	middleaged	Female	37.6667	23.9739	52.5	19.3884	53.3636	11.9689	35.5	15.2698	45.7	25.294	39.6667	23.7385
093_m_f_f_b.jpg	b	middleaged	Female	43.4545	28.1473	45.9	26.4552	41.0769	18.2687	38.6	20.5761	47.5	24.181	36.2308	21.4909
097_m_f_f_a.jpg	a	middleaged	Female	35.4545	32.2626	54.3636	19.1639	56.1818	15.335	35.1818	17.8931	43.9	24.0576	28.7273	24.5238
097_m_f_f_b.jpg	b	middleaged	Female	45.4167	26.814	42.6	24.3274	42.1667	18.7026	28.1818	20.0191	38	25.6671	25.6364	21.974
103_m_f_f_a.jpg	a	middleaged	Female	31.1667	21.6997	48.5455	25.7657	55.2727	21.1617	38.2	17.8438	44.1	26.3078	38.9091	29.1083
103_m_f_f_b.jpg	b	middleaged	Female	39.8333	16.1123	35.4444	23.3779	47.5833	16.8709	39.5455	23.9556	36	22.5389	27	19.4095
111_m_f_f_a.jpg	a	middleaged	Female	55.1667	24.3192	53.5	23.9146	61.0909	16.7836	56.4	23.9314	41	27.2654	45.9091	26.5573
111_m_f_f_b.jpg	b	middleaged	Female	55	20.4402	41.7	26.4745	52.3333	16.2946	55.9	25.4709	46.3636	28.317	35.5455	18.2777
113_m_f_f_a.jpg	a	middleaged	Female	34.2727	19.4684	56	25.5108	52.2727	19.1838	56.5	25.9455	43.1818	21.7109	43.5455	21.8145
113_m_f_f_b.jpg	b	middleaged	Female	65.8333	24.0977	44.8889	28.2686	44.5	24.0473	49.3636	25.8777	39.5455	23.964	29.0833	22.8452
117_m_f_f_a.jpg	a	middleaged	Female	32.8182	18.734	53.0833	19.9018	50.6364	21.6207	44	19.6186	61.8	21.7348	51.3333	27.4204
117_m_f_f_b.jpg	b	middleaged	Female	43.0833	24.3626	42.3	23.2334	54.1667	21.2852	43.5	20.7056	60.5455	27.2484	48.6667	25.0394
122_m_f_f_a.jpg	a	middleaged	Female	39.5455	27.0199	57.6154	22.2955	39.5455	21.4959	47.2	22.8415	50.7	25.4517	36	26.5518
122_m_f_f_b.jpg	b	middleaged	Female	51.2727	30.3417	34	26.3439	46.2727	18.6177	42.9091	28.7209	32.6364	20.0563	34.25	22.7041
128_m_f_f_a.jpg	a	middleaged	Female	30.6667	20.223	38	26.6958	41	20.0499	48.6667	20.2793	45.2222	21.9019	31.1667	20.502
128_m_f_f_b.jpg	b	middleaged	Female	43.3333	19.5928	48.7	20.7153	47.6364	20.0712	32.6364	22.1778	38.7	21.5976	30.9231	19.8178
138_m_f_f_a.jpg	a	middleaged	Female	30.5455	20.3143	47.4167	25.0253	42	21.5407	31.3636	17.2062	41.8	23.6728	32.0909	22.9628
138_m_f_f_b.jpg	b	middleaged	Female	31.5833	18.4512	29.4444	19.8564	40.0833	24.0434	36.1818	27.6363	34.0909	17.7	25.4167	21.069
139_m_f_f_a.jpg	a	middleaged	Female	37	18.5772	52.1538	19.2174	46	25.8211	46	20.0686	50	25.9268	50.2	23.6164
139_m_f_f_b.jpg	b	middleaged	Female	46.5833	28.2117	49.6	23.857	44.25	18.1415	45.2	21.9231	46.9	27.8586	37.75	25.1942
156_m_f_f_a.jpg	a	middleaged	Female	36.0909	17.3289	33.1818	26.8805	39.7273	17.5048	35.8	28.2913	50.2222	28.2921	38	21.4222
156_m_f_f_b.jpg	b	middleaged	Female	41	23.4831	24.7778	22.5321	49.8182	17.6115	38.0909	24.1266	39.7273	25.0802	25.25	14.7717
157_m_f_f_a.jpg	a	middleaged	Female	35.75	18.5723	42.3	22.3957	55.7273	16.9357	39.9	20.4584	50.3636	21.7498	41	26.1036
157_m_f_f_b.jpg	b	middleaged	Female	46.0909	23.8891	45	21.3125	39	20.7846	38.1818	24.661	32.6364	24.764	33.4167	21.944
168_m_f_f_a.jpg	a	middleaged	Female	45.1	17.616	46.6667	23.933	46.0833	24.2991	50.2222	33.7038	51.5	27.7298	36	22.1585
168_m_f_f_b.jpg	b	middleaged	Female	45.0833	29.8982	41.4	20.0178	43.5833	19.8424	47.9091	23.015	35.4	26.2898	40.0833	21.475
180_m_f_f_a.jpg	a	middleaged	Female	36.6923	22.662	43.8	25.6939	50.5455	18.9598	45.3	22.1613	50	25.6953	38.1667	23.813
180_m_f_f_b.jpg	b	middleaged	Female	46.8333	29.3438	47.5	24.6633	47.6154	27.134	36	24.235	38.7273	27.1665	26.4167	24.3328
004_o_m_f_a.jpg	a	older	Male	38.5455	22.2142	51.4167	26.9088	51.5833	14.2156	46	19.7428	44.4444	20.2677	36.5	22.561
004_o_m_f_b.jpg	b	older	Male	56	20.8471	43.5	25.3739	51.9091	15.4367	35.1818	19.1928	47.6667	24.2575	33.8182	19.9691
015_o_m_f_a.jpg	a	older	Male	29.3	19.2414	39.8333	27.112	36.3333	23.0979	35	25.1942	38.6	24.2679	26.3636	20.6023
015_o_m_f_b.jpg	b	older	Male	38.8333	22.8665	32.3	22.0154	47.5	17.952	30.5455	26.273	34.5455	22.6952	24	21.2885
018_o_m_f_a.jpg	a	older	Male	35.25	21.3717	35.9167	25.1377	35.2	20.444	41.3333	25.4141	41.2727	21.1948	28.8182	21.7201
018_o_m_f_b.jpg	b	older	Male	48.1667	21.2553	32	24.7689	47.25	26.6053	39.8	28.8128	28.6364	21.1105	34.8333	21.0014
027_o_m_f_a.jpg	a	older	Male	37.2727	22.8652	32.1818	23.6001	43.9167	17.5419	42	33.0151	46	21.0871	23.2727	21.1286
027_o_m_f_b.jpg	b	older	Male	44.25	25.6058	31.5	25.4307	39.5833	20.7691	34.9091	28.7348	38.7273	17.8555	21.0833	20.358
033_o_m_f_a.jpg	a	older	Male	39.75	24.882	45.7273	29.6887	49.9091	21.0497	34.1	23.965	40.6	25.3386	44.5455	23.7965
033_o_m_f_b.jpg	b	older	Male	47.2727	24.7228	42.4	23.8104	43.3636	21.3742	36.2727	26.4541	50	29.6917	34.3333	23.4998
039_o_m_f_a.jpg	a	older	Male	31.5	20.1472	37.3077	20.4955	44.8182	16.3879	39.2	21.0069	49.6	29.281	22.4545	20.6124
039_o_m_f_b.jpg	b	older	Male	44.2	23.0979	42.3636	28.0901	48.1818	27.4147	35.2727	22.6013	42.3	33.1899	24.6923	21.9256
042_o_m_f_a.jpg	a	older	Male	32.6364	18.4406	44.9091	32.2256	44.8182	20.8797	51	35.2767	50.5556	24.1822	31.3333	20.2679
042_o_m_f_b.jpg	b	older	Male	51	26.7021	45.8	23.0834	44.0833	18.9327	33.1	26.1043	50.6667	30.0131	28.6364	23.4191
046_o_m_f_a.jpg	a	older	Male	54.6364	21.3507	46.1818	32.5724	52.6667	22.1332	53.8889	36.3574	34.4545	27.1122	33	25.314
046_o_m_f_b.jpg	b	older	Male	58.4545	28.9702	42.9091	27.6892	53.8	25.152	40.6364	20.9154	41.4	26.2814	18.9167	20.5358
053_o_m_f_a.jpg	a	older	Male	39.0833	22.4842	41.7273	26.7436	45.4167	24.2242	46.7778	24.4682	43.1818	22.8509	25.7273	23.7069
053_o_m_f_b.jpg	b	older	Male	51.8182	21.2218	41.2222	27.0545	45.5455	25.268	24.6364	15.8636	40.8182	23.3445	23	19.9499
059_o_m_f_a.jpg	a	older	Male	37.0833	16.5664	43	29.1307	53.2727	19.8398	46.1	32.4566	40.0909	24.5172	29.9091	19.424
059_o_m_f_b.jpg	b	older	Male	61	22.6154	45.7778	30.9305	47.3333	22.2357	46	22.8425	36.2727	21.1948	17.0833	16.7411
065_o_m_f_a.jpg	a	older	Male	32.9091	20.3197	44.3333	23.3095	41.1818	20.2377	40.4	21.6651	42.9	24.9775	33.0909	21.2765
065_o_m_f_b.jpg	b	older	Male	49.2727	24.3273	32.7273	26.8853	42.8182	23.8948	38.0909	25.8087	31.8	17.9741	30.1667	20.0038
074_o_m_f_a.jpg	a	older	Male	31.1818	21.7753	29.8182	24.9793	34	23.1163	33.1111	20.4417	45.4	20.5545	20	21.5824
074_o_m_f_b.jpg	b	older	Male	48.2727	22.6013	32.3333	25.894	40.2	17.1451	28.1667	20.108	31.9	24.8616	20.6154	16.646
076_o_m_f_a.jpg	a	older	Male	35.1	25.6881	42.4167	23.2592	50.3636	20.3287	37.7	29.0136	51.8	24.4758	29.4545	22.0697
076_o_m_f_b.jpg	b	older	Male	48	30.7039	37.3	27.6608	48.2727	17.6187	29.5455	19.7654	35.3	26.8785	22.25	16.3046
083_o_m_f_a.jpg	a	older	Male	39.5833	34.4949	50.3636	31.2771	46	16.7874	48.8889	34.3309	46.1	20.5829	37.5	23.0277
083_o_m_f_b.jpg	b	older	Male	48.6667	17.3485	39	24.8596	37.5	24.6521	25.2727	18.2926	41.3333	24.1673	18.2727	15.7993
091_o_m_f_a.jpg	a	older	Male	46	31.9403	47.8333	30.5817	52.3636	21.5419	57.6	23.8616	40.9	22.8057	44.3636	19.423
091_o_m_f_b.jpg	b	older	Male	67.5833	16.065	44.1111	26.4738	61.6667	20.982	49.4	23.143	40.5	26.3365	33.4167	19.8286
102_o_m_f_a.jpg	a	older	Male	42.7273	20.8715	42.1818	30.6523	44.3636	19.3663	44	29.189	43.5	24.7667	31.1818	23.6847
102_o_m_f_b.jpg	b	older	Male	48.9167	22.4275	39.2222	23.9936	42.5455	21.9698	41.9	19.1221	42.4	25.5047	22.5	17.8198
107_o_m_f_a.jpg	a	older	Male	60.4	36.7006	58.3333	36.975	59.7273	20.5236	58.9	34.9903	52.5	27.3547	46.1667	31.0566
107_o_m_f_b.jpg	b	older	Male	63.3333	27.6647	59.8	30.9544	51.3636	23.9678	42.6364	26.8338	42.4	33.2806	28.6923	26.1928
118_o_m_f_a.jpg	a	older	Male	53.9	22.3281	42.3077	29.6293	45.1818	17.1803	46.9	31.4411	41.7	24.2077	31.5455	25.145
118_o_m_f_b.jpg	b	older	Male	53.6667	22.4998	45.3333	23.2487	42.4545	25.1808	38.5455	28.8283	46	30.7669	23.6667	17.7985
121_o_m_f_a.jpg	a	older	Male	29.7273	24.8399	48.25	31.6231	49.5833	13.4871	45.5556	24.1718	50.9	27.9183	34	25.2479
121_o_m_f_b.jpg	b	older	Male	58.4545	25.1967	47.1818	22.5691	50.5455	23.11	36.4545	22.3802	31.9091	22.291	26.5833	23.1731
131_o_m_f_a.jpg	a	older	Male	41.2727	12.4587	41.4615	27.6153	43.1818	24.3714	39.8	28.8783	46.1	26.2655	31.5455	19.6945
131_o_m_f_b.jpg	b	older	Male	39.8182	18.4327	37.6364	24.7519	48	18.6667	33.5	22.8055	39.7273	27.9145	25	20.8196
137_o_m_f_a.jpg	a	older	Male	58.3333	30.7167	43	31.7711	49.0909	16.4648	51.3	33.5462	47.3	24.9	34.1818	23.4342
137_o_m_f_b.jpg	b	older	Male	52	20.5072	32.1	20.3604	54.0909	24.2052	30.8182	27.9994	37.6364	29.7196	26	25.8703
141_o_m_f_a.jpg	a	older	Male	35.1818	24.8951	43.0909	26.9201	41.5455	18.4952	43.7273	29.6212	52.2727	19.1838	27.8182	18.9041
141_o_m_f_b.jpg	b	older	Male	50.9167	24.3141	24.1111	22.1497	42.8182	24.8267	31	20.885	31.9091	20.1864	17.75	18.4693
146_o_m_f_a.jpg	a	older	Male	48.9091	21.8607	41.4545	24.9935	41.2727	15.278	42.4	26.5757	41.75	23.2579	40.7	25.6517
146_o_m_f_b.jpg	b	older	Male	58.6364	23.9553	40.9	32.0363	44.3636	23.466	40.0909	25.1653	36.8182	23.112	21	21.0886
151_o_m_f_a.jpg	a	older	Male	38.6364	18.5433	37.75	24.395	42	19.5588	42.1	30.2965	43.4	26.9741	28.0909	16.5678
151_o_m_f_b.jpg	b	older	Male	43.2727	25.0283	42.2727	13.712	41.1818	20.3166	44	30.1297	37	23.5074	21.5	20.1336
161_o_m_f_a.jpg	a	older	Male	39.4167	18.7493	38.0833	24.0093	39.4545	21.7364	47	24.5255	44.6	23.7215	28.2727	22.0231
161_o_m_f_b.jpg	b	older	Male	52.9167	20.7253	35.3333	25.593	50.8182	17.0224	33.9091	23.9852	36.8182	26.6339	24.5833	19.8195
166_o_m_f_a.jpg	a	older	Male	44.3636	23.6781	46.1818	29.3524	42.9091	21.064	52.1	30.5812	46.8	27.3731	43.5	27.318
166_o_m_f_b.jpg	b	older	Male	58.6667	28.2693	37.4444	30.0255	43.6364	22.5622	35.6364	30.273	41.8182	27.0252	33.75	21.7846
172_o_m_f_a.jpg	a	older	Male	45.5833	24.6888	39.5833	28.0307	40.2727	13.8787	38.5	29.4703	44.1	26.3837	22.7273	14.5677
172_o_m_f_b.jpg	b	older	Male	56.2727	12.9622	36	24.3064	36.6364	20.9489	26.6364	22.4912	34.9	29.7189	17.1667	16.5465
176_o_m_f_a.jpg	a	older	Male	29.9167	19.6767	46	26.7769	49	13.5647	47.4	29.7291	48.7273	24.3109	30.4545	23.11
176_o_m_f_b.jpg	b	older	Male	44.7273	25.6363	46	32.6129	48.7273	27.3389	46.6364	27.7787	42.4	25.167	26	27.1595
005_o_f_f_a.jpg	a	older	Female	28.4545	20.5201	34.5	25.7841	38.8333	16.519	40.4444	18.4195	43	18.4872	26.5455	18.9809
005_o_f_f_b.jpg	b	older	Female	50	25.577	44.1	24.4697	47.75	16.9176	40.9	18.8116	35.8182	21.3861	22.1667	19.7154
012_o_f_f_a.jpg	a	older	Female	42.4167	27.0805	48.9167	18.3028	50.7273	19.0635	47.7	26.2469	48.6364	24.6182	37.6364	31.1457
012_o_f_f_b.jpg	b	older	Female	38.5455	23.8762	51.7273	21.2513	52.4545	15.3451	41.5455	25.1411	48.9091	25.3435	37.25	24.2154
021_o_f_f_a.jpg	a	older	Female	33	20.5161	36.5455	25.2403	46.7273	16.9357	40.3	22.3211	43.3636	21.3882	33.8	23.9202
021_o_f_f_b.jpg	b	older	Female	44.4545	21.9106	41.4545	24.7118	35.8182	20.4197	30.8182	19.944	38	22.2261	24.1667	18.7705
024_o_f_f_a.jpg	a	older	Female	37.7273	26.6762	38.1818	26.6901	42.2727	24.4871	55.2	30.1802	41.6	29.5605	32.3636	22.9577
024_o_f_f_b.jpg	b	older	Female	62.4167	27.3212	47	31.4431	51.1667	23.1746	37.1	26.7932	39.1	25.8992	23.8462	16.9845
030_o_f_f_a.jpg	a	older	Female	33.8333	22.8068	50.1	25.0486	48.3636	18.3427	57.7	19.3394	43.3	28.752	34.6667	20.9169
030_o_f_f_b.jpg	b	older	Female	43.8182	18.3511	44.5	26.9537	51.6	16.514	38.9091	20.9306	34.4545	25.6022	29.0833	19.3788
036_o_f_f_a.jpg	a	older	Female	37.9167	26.5277	53.6364	33.1701	49.9091	20.5935	52.1	22.9853	46	22.9202	41.5455	21.1252
036_o_f_f_b.jpg	b	older	Female	56.1818	28.816	42.0909	26.9683	49.4545	20.8392	33.4167	26.0749	40	22.7903	24.8182	15.0852
044_o_f_f_a.jpg	a	older	Female	46.8	26.2755	49	27.4591	55.2727	24.6499	46.7273	30.8839	46.1111	22.2511	40.7692	30.1501
044_o_f_f_b.jpg	b	older	Female	70.0833	20.0112	39.4444	26.9217	49.0909	25.8436	47.3333	24.3584	48.4545	26.5607	35.8333	28.1613
047_o_f_f_a.jpg	a	older	Female	52.5455	26.557	42	30.4422	54.8182	25.3173	65.4444	24.8451	48	26.9592	40.0909	23.132
047_o_f_f_b.jpg	b	older	Female	51.5455	27.7322	48.7	31.2838	55.4545	22.331	47.3	18.2881	42.2	31.2829	25.75	18.2065
055_o_f_f_a.jpg	a	older	Female	29.8333	21.4299	27.1	20.8191	32.5455	18.7583	40.7	26.4577	40.8	15.1789	25.3333	18.1976
055_o_f_f_b.jpg	b	older	Female	43	22.9913	24.1	30.1089	41.3333	17.4165	31.2	25.9178	40.7	25.4953	20.5833	15.4476
060_o_f_f_a.jpg	a	older	Female	24.5833	16.9194	32.3636	23.9803	32.1818	13.2727	39.3	16.6803	40.3333	26.7208	25.5833	17.2282
060_o_f_f_b.jpg	b	older	Female	41.3333	26.158	36.2	20.3786	33.8182	18.2199	33.3636	21.8965	30.4	20.7857	25.0833	24.2167
067_o_f_f_a.jpg	a	older	Female	30.8182	18.9463	43	20.0649	45.9167	17.2282	43	19.7421	43.7273	24.5768	35.1	27.3108
067_o_f_f_b.jpg	b	older	Female	49.3333	20.8646	46.3	23.1423	44.4545	21.8603	39.8182	20.074	45.8182	26.0377	32.3333	21.6893
075_o_f_f_a.jpg	a	older	Female	28.25	18.1765	41.7	22.3261	41.5833	19.5748	35.7	19.7993	36.9091	23.2442	33.7273	25.0164
075_o_f_f_b.jpg	b	older	Female	49.5833	19.993	37.1111	29.3362	43.9167	18.5935	47	13.4495	33.7273	24.8318	27.3333	12.8935
079_o_f_f_a.jpg	a	older	Female	43.75	24.4545	45.8333	27.8301	53.0909	19.8265	42.6667	29.6811	39.8	25.7026	40.8182	20.8941
079_o_f_f_b.jpg	b	older	Female	38.6667	24.8608	35.4	20.8764	47.3636	14.3546	40.4545	27.8688	33.0909	25.1533	32.8333	25.7429
086_o_f_f_a.jpg	a	older	Female	43.6154	29.565	59.4	30.8948	53.3636	20.1756	44.9	25.9163	44.6	23.5523	40.2727	24.4094
086_o_f_f_b.jpg	b	older	Female	57.3333	21.4914	49.5	28.7644	55.9167	25.893	49.4	26.8502	42.8333	28.9634	35.6364	18.3318
088_o_f_f_a.jpg	a	older	Female	45.4167	26.875	51.5455	21.5609	53.5833	28.691	47.6667	29.3598	42	26.4197	25.4545	25.5122
088_o_f_f_b.jpg	b	older	Female	57.8333	26.3847	53	25.549	52.0909	23.4242	41.3636	27.9151	36.6364	33.4881	35.5833	30.065
096_o_f_f_a.jpg	a	older	Female	48.3333	22.8924	55.6364	26.3449	41.6364	24.1838	53.9	25.8261	47.8	20.938	40.5455	28.2537
096_o_f_f_b.jpg	b	older	Female	46.4167	27.1309	53.2	31.9333	46.4545	19.4441	43.3636	18.2772	33.8333	26.5701	33.1818	20.3412
100_o_f_f_a.jpg	a	older	Female	47	27.4624	49.8182	25.814	40.9	23.7508	44.1818	30.6295	46	22.0151	41	24.5031
100_o_f_f_b.jpg	b	older	Female	39.4167	23.6546	43.375	20.9758	43.3333	17.2117	29	21.3026	33.1818	28.9303	20.9167	18.7008
110_o_f_f_a.jpg	a	older	Female	48.8333	35.8249	50	34.1254	38.8182	22.7676	45.2727	34.2873	41.5	26.2096	30.9091	23.9268
110_o_f_f_b.jpg	b	older	Female	41.8333	31.2725	36.2	17.1322	43.4545	22.1059	34.5455	17.2358	32.4545	21.1252	23.5	19.589
112_o_f_f_a.jpg	a	older	Female	46	32.9848	51.5455	22.6423	52.8182	18.4544	58.6	30.4492	44	21.145	33.7273	23.0308
112_o_f_f_b.jpg	b	older	Female	65.75	21.6674	54.9	25.4927	57.4545	17.008	52.3636	25.8545	52.8182	31.5113	34.25	24.5991
120_o_f_f_a.jpg	a	older	Female	29.0909	15.934	45	27.5245	44.2727	23.1088	26.7	15.1661	46.4444	25.0555	27.6667	21.2959
120_o_f_f_b.jpg	b	older	Female	40.4545	18.063	30.2	24.6703	43.1818	23.2672	30.0833	27.0133	22.4167	17.977	27.2727	19.4684
124_o_f_f_a.jpg	a	older	Female	30.9091	22.1876	41.1667	25.1896	42.8333	21.9414	43	14.6202	45.4	24.3091	19.5833	14.6192
124_o_f_f_b.jpg	b	older	Female	42	26.6629	28	22.8619	40.6667	25.9382	42.3	19.9446	29.1111	17.9265	24.1538	19.7098
130_o_f_f_a.jpg	a	older	Female	53.75	31.9577	65.9091	30.4416	66.9091	23.1882	58.6	31.9937	49.7	28.9983	52.75	27.3301
130_o_f_f_b.jpg	b	older	Female	70.9167	19.8515	61.8	33.5486	65.9091	27.4389	56.9091	23.8011	45.4545	34.645	34.3333	25.9452
133_o_f_f_a.jpg	a	older	Female	42.5	20.4355	56.4545	29.6525	49	19.7484	44.8	29.0547	46.4545	26.5984	39.6	28.9528
133_o_f_f_b.jpg	b	older	Female	50.5	27.6356	52	20.5366	51.6667	19.7039	48	26.2763	44.9091	29.0257	32.0909	21.7736
143_o_f_f_a.jpg	a	older	Female	32.7273	27.474	68.5	24.3852	53.7273	20.8331	50.8	28.2717	48.1	24.8393	45.7273	25.7103
143_o_f_f_b.jpg	b	older	Female	72.5	20.3045	65	27.5157	70.5455	18.9122	54.0909	21.4171	49.2	30.0511	42.6667	28.8801
148_o_f_f_a.jpg	a	older	Female	40.0833	27.5168	47.9	26.1341	40.75	13.5923	41.7778	25.9122	44	27.7769	34.7273	24.1747
148_o_f_f_b.jpg	b	older	Female	48.8333	28.7713	54.7	23.94	48.0833	24.478	42.5	24.5006	39.1818	23.2543	33	19.4609
154_o_f_f_a.jpg	a	older	Female	59	29.9636	65	29.1111	56.5833	22.0267	59.4	33.0125	50.7	23.7115	50.1818	28.6943
154_o_f_f_b.jpg	b	older	Female	63.5455	22.7128	59.8182	28.5055	54.2727	25.7763	39.9091	17.0438	42.6364	30.2664	32.9091	21.187
158_o_f_f_a.jpg	a	older	Female	42	30.4959	43.8	25.1873	47.3636	18.5379	47	24.0231	44.8	24.89	30.25	25.0749
158_o_f_f_b.jpg	b	older	Female	48	30.3352	52.3636	24.2828	51.5455	23.7881	38	16.9352	36.8182	24.3837	23.0833	17.1965
164_o_f_f_a.jpg	a	older	Female	34.5	17.6815	41.4545	29.4257	35.75	20.0958	49.5556	27.5822	43.2222	21.0344	30.1667	23.7404
164_o_f_f_b.jpg	b	older	Female	41.2727	27.7059	30.6364	19.3094	43.8182	19.6154	33.2727	25.0044	27.0909	27.2156	28.8333	17.492
174_o_f_f_a.jpg	a	older	Female	33.75	27.7362	44.0769	22.9109	47.0909	20.2606	51.6	16.7345	45.4	24.865	39.3333	26.4105
174_o_f_f_b.jpg	b	older	Female	51.8333	25.7958	45.8	25.1873	48.8333	21.3364	32.5455	24.9494	40.5	27.9561	23.0909	14.5771

## Sheet: dist_disgusted
Picture	Set	Face Age	Face Gender	Mean_YM_dist	SD_YM_dist	Mean_YF_dist	SD_YF_dist	Mean_MM_dist	SD_MM_dist	Mean_MF_dist	SD_MF_dist	Mean_OM_dist	SD_OM_dist	Mean_OF_dist	SD_OF_dist
008_y_m_d_a.jpg	a	young	Male	29.3636	14.8544	28.9091	22.6338	39.6	18.1304	30.1818	16.1544	53.1	23.2209	43.6364	23.0186
008_y_m_d_b.jpg	b	young	Male	47.4167	14.0354	29.6667	24.7083	36.6364	15.2136	32.3636	21.8095	37.9167	29.2123	29.2727	19.2981
013_y_m_d_a.jpg	a	young	Male	25.5833	19.4631	38.1	31.7891	38.0833	23.5506	41.8889	20.46	43.2	21.8419	41.0909	19.8568
013_y_m_d_b.jpg	b	young	Male	36.1667	22.3519	27.4	23.095	45.6364	17.5913	33.3636	17.5344	33.6	18.4523	30.5385	22.5337
016_y_m_d_a.jpg	a	young	Male	32	24.3393	47.1667	18.7802	38.8333	21.362	33.8889	24.9572	43	26.837	37.5455	15.5523
016_y_m_d_b.jpg	b	young	Male	44.2727	24.0753	38.1	27.0984	47.4545	17.7108	45.3636	29.4526	31.3636	22.2633	28.4167	20.5579
025_y_m_d_a.jpg	a	young	Male	28.0909	21.1634	28.5455	21.7134	41.0909	21.2248	37	26.1151	44	24.6035	42.5	18.2831
025_y_m_d_b.jpg	b	young	Male	43.4167	18.5299	31.7778	19.5945	38	16.4864	37.0909	28.3741	40	18.1328	26.4167	19.911
031_y_m_d_a.jpg	a	young	Male	36.0833	18.2431	46.5833	22.0102	46	20.1246	52.3	20.5969	43.6	25.4349	32.2727	25.5777
031_y_m_d_b.jpg	b	young	Male	57.75	13.5588	44.5556	29.7872	49.0909	19.5931	47.6364	27.7102	45.8182	28.9752	27.75	24.9003
037_y_m_d_a.jpg	a	young	Male	35.0833	29.2806	43.7273	26.3328	36.7273	17.3844	43.2	29.7613	41.5556	22.4895	31.5833	21.168
037_y_m_d_b.jpg	b	young	Male	32.3333	15.9848	27.4	22.648	38.2727	16.9947	39.2727	24.483	24.8182	19.8233	31.4167	21.0819
041_y_m_d_a.jpg	a	young	Male	24.6	22.5398	48.5833	23.5583	52.2727	20.8954	57.8	18.1952	50.6	24.744	50.9167	27.5795
041_y_m_d_b.jpg	b	young	Male	44.1818	23.0557	45	28.2949	53.4545	13.5008	48.4545	24.2007	53.8182	26.7051	44.5455	26.2921
049_y_m_d_a.jpg	a	young	Male	41.3636	20.3827	36.8333	23.7136	44.6364	25.6058	40.3	23.4334	55.8	28.5805	33.9167	18.6326
049_y_m_d_b.jpg	b	young	Male	43.1667	27.2057	47.6	18.2951	61.3	17.8017	39	24.9764	41.6364	25.4255	28.3333	21.0771
057_y_m_d_a.jpg	a	young	Male	35.0833	22.2933	44.4545	24.0223	34.3333	17.941	33.7778	19.9548	39.1	20.5505	37.2727	24.0586
057_y_m_d_b.jpg	b	young	Male	41.5	25.6356	37.5556	24.037	49.3333	17.2275	35.8	25.2138	36.9167	21.3433	35.0909	25.1016
062_y_m_d_a.jpg	a	young	Male	35	27.1035	36.3636	22.1868	47.2727	20.8043	28.5	15.96	37.8182	20.5564	29.9091	17.0144
062_y_m_d_b.jpg	b	young	Male	35.3333	15.2276	29.8889	24.4256	42.7273	15.7168	31.6	23.0805	37.7	25.1707	34.1667	21.7458
066_y_m_d_a.jpg	a	young	Male	40.5	23.3024	49.3636	23.9511	37.7273	19.865	44.3333	25.5392	45.7273	25.5894	39.9091	19.8063
066_y_m_d_b.jpg	b	young	Male	44.6667	17.2434	31.1	27.1148	53.4545	20.7767	34.8333	26.8356	45	25.2543	23.0833	18.2531
072_y_m_d_a.jpg	a	young	Male	37.6667	19.0851	41.9167	26.4419	46.6364	10.6609	45.2	13.5548	46.5556	21.0779	44.9167	28.382
072_y_m_d_b.jpg	b	young	Male	42.0833	24.1641	42.9	24.8214	45.25	16.8584	41.2	23.1939	39.2727	23.9837	26.75	17.9399
081_y_m_d_a.jpg	a	young	Male	25.8333	20.4843	41	28.7472	45.4545	20.0717	34.5	28.4419	45.6	24.1762	28.3636	20.1309
081_y_m_d_b.jpg	b	young	Male	28.5455	24.2172	34.8182	16.9105	41.4545	12.4929	30.0833	21.9523	40.5	22.1973	16.1667	16.7649
089_y_m_d_a.jpg	a	young	Male	36.1538	19.3039	52.2727	24.7713	41	16.8739	35	18.2483	46.7	25.966	34.1818	22.5691
089_y_m_d_b.jpg	b	young	Male	47.9091	20.0522	35	19.2123	49	23.5627	39.0909	23.2183	32.5	25.9112	28.2308	19.1405
099_y_m_d_a.jpg	a	young	Male	37.0909	25.0418	31.0833	20.1425	45.4167	15.3887	36.1111	26.146	44.6	19.5857	37.2727	21.5689
099_y_m_d_b.jpg	b	young	Male	37.6364	23.9845	37.5455	21.8786	40.5455	14.9423	37.9091	23.437	41.6364	18.1012	25.2727	20.4553
105_y_m_d_a.jpg	a	young	Male	30.1111	18.01	44.25	23.584	39	22.9129	47.4	22.9695	43.3	27.1377	31.3636	20.0961
105_y_m_d_b.jpg	b	young	Male	42.5833	21.8402	30.1111	24.2562	47.25	14.6915	28.9	28.2546	50	18.9385	28.3333	19.6067
109_y_m_d_a.jpg	a	young	Male	40.0833	22.0555	40.2	16.943	40.4167	22.9603	34.7778	20.6142	42.8	21.8215	32.1818	22.0491
109_y_m_d_b.jpg	b	young	Male	42.0833	16.7466	40.2	22.5033	42.8333	14.77	38.6	26.7133	42	23.2594	33.2727	26.6837
114_y_m_d_a.jpg	a	young	Male	26.0833	20.3133	30.3636	20.3582	39.8182	19.8284	40.2	21.5499	42	26.8576	37.4545	22.5138
114_y_m_d_b.jpg	b	young	Male	40	16.9438	28.8	19.2169	42.6923	16.25	25.5556	16.4477	39.7273	29.4621	28.9167	22.6694
119_y_m_d_a.jpg	a	young	Male	43.8333	25.5123	45.8	28.2442	43.2727	16.2917	38.6364	12.5561	41.8889	26.9464	36.1667	20.9538
119_y_m_d_b.jpg	b	young	Male	40.4167	22.2525	41.6	24.4095	47.3636	18.7897	43.4	18.1365	33.5455	23.2136	33.6667	19.7361
123_y_m_d_a.jpg	a	young	Male	32.3636	27.1598	41.0909	21.1823	41.5455	24.4064	38	18.3121	44.9	26.9957	28.2727	17.3153
123_y_m_d_b.jpg	b	young	Male	43.4167	16.8548	33.8	29.7426	36.25	13.2262	40.0909	19.0602	40.4545	22.3131	27.8333	19.7477
127_y_m_d_a.jpg	a	young	Male	32.4167	23.3956	46.4	31.5531	50.7273	20.7562	46.1818	17.1687	46.9091	21.3047	40.5455	21.7134
127_y_m_d_b.jpg	b	young	Male	43.7273	20.6886	42.0909	24.8212	39.3636	17.996	32.6364	20.9918	42.8333	24.1918	29.8182	16.29
135_y_m_d_a.jpg	a	young	Male	41.25	25.7863	39.4545	25.9051	36.6	23.6746	50.3636	26.4169	41.6	17.7025	35.25	20.267
135_y_m_d_b.jpg	b	young	Male	52.0833	28.6973	30.7	24.5404	59.8182	17.7528	48.8182	27.6254	45.3333	31.7986	29.2727	20.5917
144_y_m_d_a.jpg	a	young	Male	40.9091	26.8643	52.0769	29.0214	40.5	17.6902	44.7273	22.557	48.1818	21.3861	40.1	32.6512
144_y_m_d_b.jpg	b	young	Male	45.5455	25.0574	52.9	22.7569	45.0833	12.7597	46.7273	17.1002	37.7273	24.8841	31.4545	19.4029
147_y_m_d_a.jpg	a	young	Male	28.4545	25.1967	42.1667	20.9971	34	16.6072	36	13.8163	50.9	21.1211	52.9091	28.0088
147_y_m_d_b.jpg	b	young	Male	43.6364	26.7255	44.7273	23.4866	44.8182	22.7852	41.8	13.0622	49.6	22.6529	36.2727	24.9723
153_y_m_d_a.jpg	a	young	Male	39.5455	19.9568	40.4545	22.7172	43	23.0454	45.6667	26.9444	45.7	27.1868	38.2727	19.5197
153_y_m_d_b.jpg	b	young	Male	52.3333	22.0385	46.1	17.8789	46.9091	22.8493	44.9	18.52	40.8182	27.8956	26.6667	22.3824
160_y_m_d_a.jpg	a	young	Male	38.7273	23.3884	48.6667	26.6913	35.4167	24.938	35	24.6667	41	25.8543	35.1818	26.2367
160_y_m_d_b.jpg	b	young	Male	34.75	22.3612	28.8	32.0271	45.5455	18.479	41.1667	27.3291	45.1818	24.8106	36.7273	27.0336
167_y_m_d_a.jpg	a	young	Male	43.7	19.8273	44.5	25.6356	36.3333	15.905	47.4	31.0991	46.5455	24.1593	32	21.8952
167_y_m_d_b.jpg	b	young	Male	43.1667	21.8167	34.1111	13.8152	49.4167	18.9471	48.5455	27.5259	34.6364	13.8944	20.3	20.5537
170_y_m_d_a.jpg	a	young	Male	34.1818	22.507	37.1667	19.8258	48.3636	12.428	29.8182	16.8572	41.9	22.3927	33.1818	19.3898
170_y_m_d_b.jpg	b	young	Male	38.9091	20.3492	45.1818	23.5407	42.75	19.1981	24.3636	20.2103	44.4	15.5435	30.0833	27.6223
175_y_m_d_a.jpg	a	young	Male	41	12.2801	53.5	22.7856	47.1818	22.6399	49.2	22.0646	45.5455	23.4195	41	29.141
175_y_m_d_b.jpg	b	young	Male	43.4167	24.1076	55.2222	23.8683	58.9091	21.7046	40.3636	26.0087	41.1818	23.2414	35.0833	18.268
010_y_f_d_a.jpg	a	young	Female	40.8889	22.5856	37.0833	22.2443	44.0909	21.8836	34.1818	15.4908	44.8	27.2389	40.6667	21.1546
010_y_f_d_b.jpg	b	young	Female	40	26.4644	42.7	26.5959	38.3636	19.7194	39.1818	22.117	34.7273	17.1761	24.0909	18.0192
020_y_f_d_a.jpg	a	young	Female	40.6667	19.0279	37.5	22.1372	45	22.6186	44.7	22.5095	53.9091	25.3829	43.9091	24.2217
020_y_f_d_b.jpg	b	young	Female	43.1667	22.4897	40.6	15.8058	39	16.8642	34.3636	21.1909	43.5	27.4115	31.9167	19.5097
022_y_f_d_a.jpg	a	young	Female	39.8	17.2356	44.8182	24.7662	41.1818	21.4328	42.3	21.7973	48.6	27.7817	38.5455	17.7165
022_y_f_d_b.jpg	b	young	Female	38.0909	15.959	45.9	19.4276	40.9	17.8665	39.4167	20.791	39.3636	24.7519	35.3333	20.7598
028_y_f_d_a.jpg	a	young	Female	30.1	17.1688	40.3333	18.2475	46.4545	17.8626	35.2	18.3896	51	23.1355	33.6667	22.5724
028_y_f_d_b.jpg	b	young	Female	36.5833	21.9357	54.75	20.3943	39.2727	15.0006	33.3333	20.7729	38.1818	19.6103	37.75	19.3725
034_y_f_d_a.jpg	a	young	Female	32.0833	25.0071	47.5	21.9507	35.8333	18.8479	32.7778	25.1584	39.1	21.9669	34	19.9727
034_y_f_d_b.jpg	b	young	Female	35.5455	27.3143	43.2	20.7996	43.5455	22.5094	33.1818	23.2844	35.3	20.4399	29.1667	23.6406
040_y_f_d_a.jpg	a	young	Female	44.3636	20.6846	46.5	23.7812	49	20.6978	41.3	20.7688	46.8182	18.8245	39.2727	18.3472
040_y_f_d_b.jpg	b	young	Female	50.75	27.2601	42.4	28.0563	48	16.8469	41.2727	22.1589	40.9091	29.1117	33.4167	19.0237
048_y_f_d_a.jpg	a	young	Female	43.7	13.1322	54.25	21.8637	48.1818	14.162	50.9	9.67758	50.4444	24.6785	42.3333	20.4776
048_y_f_d_b.jpg	b	young	Female	45.1667	21.485	48.7	23.7255	51	22.0907	44.0909	26.8941	29.9	22.1933	32.6923	25.408
054_y_f_d_a.jpg	a	young	Female	44.2	23.5976	51.75	24.0988	37.75	16.4324	35.1111	25.901	47.0909	19.9723	39.2727	21.3405
054_y_f_d_b.jpg	b	young	Female	43.8333	27.3291	48.2	15.2883	43.0909	19.1857	37.1667	20.6038	38.1818	26.347	22.5	17.7841
063_y_f_d_a.jpg	a	young	Female	34.5455	16.8722	47.0833	27.3744	46.3636	12.5561	40.1	13.3787	50.7	24.0788	44.5455	23.4494
063_y_f_d_b.jpg	b	young	Female	30.25	22.644	43.2	23.0352	46.6667	15.8076	38.4545	24.0473	50	26.1569	38.9091	17.9357
069_y_f_d_a.jpg	a	young	Female	52	21.0048	54.5833	25.2315	51	20.7584	53.3333	26.2488	55.7273	21.3967	42.0909	21.7782
069_y_f_d_b.jpg	b	young	Female	54.8333	25.4624	67	22.5979	56.3	17.2243	47.5	23.5931	44.8182	29.2329	34	16.4483
071_y_f_d_a.jpg	a	young	Female	30.3636	18.7897	41.8182	26.2786	39.1818	25.1667	29.9	12.4673	46.6364	24.5205	26.4	17.0958
071_y_f_d_b.jpg	b	young	Female	35.25	22.5877	39.1111	19.7322	38.1818	21.6694	29.7273	20.7899	34	21.2744	20.6364	14.5827
085_y_f_d_a.jpg	a	young	Female	51	24.26	58.25	20.6755	50.6364	23.0316	52.6	19.6932	46.2727	20.9528	51.4545	28.9253
085_y_f_d_b.jpg	b	young	Female	55.0833	22.277	50.1111	28.7291	51.75	21.8304	49.7	29.2121	46.1818	25.0871	46.1667	24.598
090_y_f_d_a.jpg	a	young	Female	32.1667	19.5347	49.2727	22.6852	40.3636	24.0968	43	22.7986	47.8	28.2206	36.8182	13.4151
090_y_f_d_b.jpg	b	young	Female	39.8333	22.9974	30.6667	18.2825	44.9167	16.3621	37.1	24.1911	45.5833	18.2381	23.3636	18.1123
098_y_f_d_a.jpg	a	young	Female	42.7273	23.0482	54.1667	27.7778	43	20.3027	45.7	26.5374	50.3636	23.7161	38.9	23.4921
098_y_f_d_b.jpg	b	young	Female	39.0833	22.0844	52.6667	18.6548	46.7273	21.2231	47.7273	17.6584	40.9	25.9163	27.9167	17.789
101_y_f_d_a.jpg	a	young	Female	31.7273	22.4548	44.8182	25.4905	47.2727	16.7755	48	25.2631	51.6	22.892	34.4545	21.1819
101_y_f_d_b.jpg	b	young	Female	50.4545	15.5007	59.4545	23.8133	49.9091	21.9748	47.8182	23.9032	30.5455	23.2996	26.6667	24.8901
106_y_f_d_a.jpg	a	young	Female	59.1818	22.9034	61.2727	22.6587	52	22.28	51.3	22.8135	54.3	22.964	52.3333	30.9437
106_y_f_d_b.jpg	b	young	Female	57.6364	25.3191	56.4545	23.7965	52.9091	26.1322	53.0909	20.1467	50.4	23.0902	37.9167	20.5712
115_y_f_d_a.jpg	a	young	Female	47.3636	25.6448	45.8333	24.983	45.1818	18.3838	51.2	24.4168	53.3636	24.8325	43.0909	20.1418
115_y_f_d_b.jpg	b	young	Female	49	21.0065	52.9	18.5679	46	18.4337	44.7	19.6585	43.8182	21.0087	32.4167	19.5888
125_y_f_d_a.jpg	a	young	Female	33.3333	25.1046	44.5	28.6531	44.5833	13.1941	34.2222	21.3353	46.6364	22.6639	29.8	21.8571
125_y_f_d_b.jpg	b	young	Female	49.3636	24.9891	48.2727	24.7955	44.75	21.2309	45.2	22.0545	44.8	20.574	25.9167	19.7597
132_y_f_d_a.jpg	a	young	Female	30.8	20.6171	41.5455	23.3725	44.0833	18.5151	41.3	18.6073	48	26.7955	36.0833	25.8719
132_y_f_d_b.jpg	b	young	Female	52	23.6336	38.2222	29.1667	45.75	23.2384	40.6364	18.3971	46.6364	19.7903	32.8333	23.3115
134_y_f_d_a.jpg	a	young	Female	48.9167	21.5637	53.0909	24.9417	50	20.0091	46.7778	15.7621	53.4	24.1302	35	21.0756
134_y_f_d_b.jpg	b	young	Female	53.5	25.9983	48.2222	29.8361	47.6667	16.4887	48.7	18.9798	47.7273	30.1267	34.1667	25.3658
140_y_f_d_a.jpg	a	young	Female	36.4545	18.8168	53.25	27.0088	48.2727	22.168	32.1	13.3371	49.9	24.8482	36.6364	16.8776
140_y_f_d_b.jpg	b	young	Female	43.9091	29.2385	51.8182	23.7858	42.4545	19.9568	37.5455	26.3453	39.2727	14.5127	28.6364	17.9682
150_y_f_d_a.jpg	a	young	Female	38.5455	22.1511	38.75	22.0046	47.4167	26.7665	34.1111	16.8036	42.7	24.8643	36.1818	20.1932
150_y_f_d_b.jpg	b	young	Female	43.5	22.3546	31.3	24.2947	39.6	18.7924	41.6667	27.1472	40	27.0703	29.0909	19.6746
152_y_f_d_a.jpg	a	young	Female	52.5455	22.7832	50.9167	22.4963	46.9091	27.072	51.1	19.1512	55.1	23.2687	41.2727	20.5528
152_y_f_d_b.jpg	b	young	Female	53.6667	22.2316	57.2222	28.5122	49.75	19.2643	51.8	13.5794	36.1818	29.7147	34.1667	23.7251
162_y_f_d_a.jpg	a	young	Female	33	26.5744	41	22.2126	52.0909	17.6264	39.9	21.2103	46.3	25.9746	42	24.454
162_y_f_d_b.jpg	b	young	Female	37.7273	25.7996	46.0909	18.1849	40.4167	21.4877	39.5	22.9262	32.0909	26.2315	16.5455	12.4849
163_y_f_d_a.jpg	a	young	Female	56.7273	20.4748	66.3077	29.4968	49	21.2132	57.3	16.1111	46.3636	23.4873	44.1818	23.5024
163_y_f_d_b.jpg	b	young	Female	49.1818	26.1451	61.4545	19.7148	49.9	11.761	47.3333	22.5523	34.3	24.486	37.4167	16.0932
171_y_f_d_a.jpg	a	young	Female	26	15.9248	43.5833	17.1489	48.4167	21.74	37.4444	15.4443	51.3	18.0988	28.3636	20.0961
171_y_f_d_b.jpg	b	young	Female	33.9091	21.4217	28.3333	21.9829	42.4545	12.8481	32.8182	24.0034	37.1667	21.4257	24.0909	18.9339
173_y_f_d_a.jpg	a	young	Female	44.5	26.6218	48.5	23.9602	41.7273	18.9583	42.6	20.2331	47.1818	18.6055	50.9091	24.4968
173_y_f_d_b.jpg	b	young	Female	51	25.8302	40	26.2336	47.9091	20.7193	42.1818	25.8024	44.3	26.0472	37.3636	18.6884
177_y_f_d_a.jpg	a	young	Female	45.1818	24.5512	53.9091	27.0091	45.9091	14.7408	44.9	18.1564	46.2	24.4668	42.5455	26.6884
177_y_f_d_b.jpg	b	young	Female	55.75	24.4285	57.1	20.7603	54.6364	18.8482	49.8	22.3746	42.1	21.0103	34.3846	24.0574
182_y_f_d_a.jpg	a	young	Female	44.2	26.5865	42	22.7156	41.4545	12.3642	41.3	16.4523	40.2222	26.3381	29.2727	22.005
182_y_f_d_b.jpg	b	young	Female	32.8333	26.4191	32.4	18.2586	37.0909	19.0602	33.8182	24.7055	38	17.9393	18.1818	15.7405
007_m_m_d_a.jpg	a	middleaged	Male	25.8182	17.3137	31.4545	21.787	39.5	23.0986	35.8	26.7241	37.6	18.1304	20.2727	14.402
007_m_m_d_b.jpg	b	middleaged	Male	34.4167	20.5447	25.8	20.7675	39.4545	16.537	19.8182	12.1558	26.7	19.2068	17.25	16.8907
014_m_m_d_a.jpg	a	middleaged	Male	47.1818	34.2193	33.6923	24.195	40.4545	23.4792	43.6	29.8001	41.6	26.9328	26.25	15.0643
014_m_m_d_b.jpg	b	middleaged	Male	35.6667	19.6299	35.9	27.123	44	13.0077	27.0833	16.144	30.25	20.9767	18.1818	21.3439
026_m_m_d_a.jpg	a	middleaged	Male	38.0909	17.7452	43.9091	26.0862	41.9167	26.266	40.1111	27.6832	41.6	21.8591	40.8333	19.9947
026_m_m_d_b.jpg	b	middleaged	Male	49.4167	30.903	47.3	20.1497	40.4167	16.9569	41.1818	31.8616	35.3636	24.1092	30.4167	21.2195
032_m_m_d_a.jpg	a	middleaged	Male	30.25	19.0126	31.7273	26.5296	37.4545	18.0131	37.4	27.9531	45.8	20.3841	32.4545	13.5082
032_m_m_d_b.jpg	b	middleaged	Male	39.9167	22.6172	32.9	24.2691	43.9091	19.2845	31.5833	26.5722	37.8182	25.9261	25.4167	23.4694
038_m_m_d_a.jpg	a	middleaged	Male	25.7	22.6718	30.1667	18.5611	40.6	18.5125	46	23.3966	45	22.6814	31.0909	19.2689
038_m_m_d_b.jpg	b	middleaged	Male	27.3636	23.402	27.8182	22.8334	37.9091	19.9372	24.6364	20.1061	42.6364	24.9811	23.25	17.8434
045_m_m_d_a.jpg	a	middleaged	Male	23.75	17.0087	32.4545	25.1729	33.8333	16.3642	34.4444	25.3531	43	23.6784	27.75	15.5571
045_m_m_d_b.jpg	b	middleaged	Male	40	22.7889	26.7273	17.4074	39.8462	16.9796	29.1	25.1593	38.1818	26.2557	23.3333	21.3428
051_m_m_d_a.jpg	a	middleaged	Male	42.2727	18.2104	31.1818	22.0219	42.3333	12.2796	40.6	20.2879	44.8	25.5639	23.4545	15.9334
051_m_m_d_b.jpg	b	middleaged	Male	39.9091	17.6434	32.0909	24.7768	37.8	16.818	33.75	25.581	44	26.7872	20.5	20.2013
056_m_m_d_a.jpg	a	middleaged	Male	28.0833	23.693	27.1	27.1434	35.2727	18.2652	39.2727	29.7224	40.4545	21.1488	39.4545	20.8536
056_m_m_d_b.jpg	b	middleaged	Male	33.0909	21.7092	20.3	19.5451	41	22.891	27.3333	25.8504	39.9091	31.741	31	20.675
058_m_m_d_a.jpg	a	middleaged	Male	24.2727	18.5099	25.9167	18.5004	37.5455	23.0624	33.3636	17.6481	40.5	23.6044	26.4167	15.4946
058_m_m_d_b.jpg	b	middleaged	Male	33.4167	19.28	26	16.1555	35.9091	17.6151	26.75	23.6763	31.1818	21.0515	20.0833	15.1505
068_m_m_d_a.jpg	a	middleaged	Male	27.1818	17.5717	34.1818	25.9454	44.2727	19.6219	33.5	26.5801	39.3	21.2553	26.5	19.1192
068_m_m_d_b.jpg	b	middleaged	Male	43.8333	17.8877	25.4444	23.6279	41.0909	16.5617	34.2727	19.2359	31.75	23.3943	15.6364	15.5324
070_m_m_d_a.jpg	a	middleaged	Male	27.3333	16.8271	27.9091	27.0461	36.6364	23.2606	46.7273	22.9569	41.9	26.0702	27.6364	18.2607
070_m_m_d_b.jpg	b	middleaged	Male	27.6364	18.5703	29.7778	23.2851	33.1818	20.8366	24.1818	16.6242	37.8	19.7642	21.3333	14.9808
077_m_m_d_a.jpg	a	middleaged	Male	31.3636	23.4447	37.5833	26.155	44	27.3171	35.75	28.98	41.4	25.2947	29.0909	20.7097
077_m_m_d_b.jpg	b	middleaged	Male	41	25.1468	39.6	22.3666	40.8333	18.3245	41.2	26.6617	42.1818	22.2073	17.0833	14.3683
082_m_m_d_a.jpg	a	middleaged	Male	28.6	21.7675	36.9091	20.0123	42.6667	17.3013	34.4	21.3083	44	24.8819	25.2727	20.2044
082_m_m_d_b.jpg	b	middleaged	Male	34.1818	19.8334	29.0909	16.6641	29.8182	19.4413	33.3636	25.8003	36.6	20.956	29	21.2902
087_m_m_d_a.jpg	a	middleaged	Male	47.8182	20.6049	41.5	26.146	42.6923	18.7234	45.125	37.1654	51.6	25.114	40.0909	21.0497
087_m_m_d_b.jpg	b	middleaged	Male	45	27.079	30.5	27.2285	46.5455	21.635	38.1818	23.6636	38.7273	27.2437	27.5833	22.1132
092_m_m_d_a.jpg	a	middleaged	Male	38	25.7576	40.1	33.8967	47.3333	26.6981	36.8889	28.8896	41.5	24.3824	30.1818	19.788
092_m_m_d_b.jpg	b	middleaged	Male	45.4545	21.0017	32.5	29.8003	41.75	20.6711	30.4545	25.6802	35.0833	24.7697	29.0909	23.1536
094_m_m_d_a.jpg	a	middleaged	Male	29.8333	24.7454	34.5	22.1257	46.0909	23.0454	39.1	19.9023	45.3	27.1827	29.0833	21.4496
094_m_m_d_b.jpg	b	middleaged	Male	42.5833	17.4119	39.2	16.7053	47.4545	15.462	28.4545	23.6701	49.5	24.4779	31.2308	20.1459
104_m_m_d_a.jpg	a	middleaged	Male	29.8182	23.8781	33.1667	15.4968	47.2727	19.7641	46.1	31.2106	45.6	27.1097	34.5	20.3313
104_m_m_d_b.jpg	b	middleaged	Male	39	22.222	28.3	19.6189	50	22.4054	44.6364	26.5076	39.2	26.0546	19.5833	18.6082
108_m_m_d_a.jpg	a	middleaged	Male	32.5	22.4682	30.1818	22.6001	46.2727	13.5506	40.6	19.7777	42.4	20.9507	29.1818	18.4489
108_m_m_d_b.jpg	b	middleaged	Male	44.4167	21.8693	33.6667	21.272	45.4545	26.8453	36.0833	24.3813	34	21.5922	18.1667	15.9136
116_m_m_d_a.jpg	a	middleaged	Male	48.0909	25.2367	41.2727	23.2856	49.8182	22.7412	46.2727	30.5388	41.4	21.5056	37.3636	21.9101
116_m_m_d_b.jpg	b	middleaged	Male	47.4545	25.2799	41.8182	25.1667	50.6667	19.551	37.9091	29.9181	41.25	23.0577	22.6364	16.651
126_m_m_d_a.jpg	a	middleaged	Male	35.2308	22.7712	29.8182	22.9775	36.6667	18.3617	43.8889	23.9867	41.2727	22.3029	26.1	21.424
126_m_m_d_b.jpg	b	middleaged	Male	36.8182	21.1226	32.3333	20.6882	40.1818	21.5119	30.6364	22.5179	47.1	19.9858	20.5	15.8831
136_m_m_d_a.jpg	a	middleaged	Male	23.3636	20.2004	30.7273	26.5145	38.9091	18.1629	35.4	14.7362	34.2	21.2174	36.1818	22.5558
136_m_m_d_b.jpg	b	middleaged	Male	37.7273	23.6774	34.3636	20.0413	37.0909	19.0024	26.5455	25.4573	34.5455	26.4513	13.75	15.4162
142_m_m_d_a.jpg	a	middleaged	Male	27.4167	19.2139	31	20.6935	41.7273	21.9321	28.6	20.0455	42.1	22.1583	18.5833	15.9343
142_m_m_d_b.jpg	b	middleaged	Male	36.5833	22.0638	32.5556	20.36	36.4167	22.9524	38	21.6949	27.9091	22.1921	18.5833	16.3065
149_m_m_d_a.jpg	a	middleaged	Male	34.1538	20.4811	34.2	23.4085	33.5	24.9527	31.4444	15.1584	42.4545	21.1725	30	20.8758
149_m_m_d_b.jpg	b	middleaged	Male	39.8182	25.8527	36.4545	22.4649	41.5455	19.1069	35.9091	22.3582	34.5455	22.5936	24.2727	19.053
155_m_m_d_a.jpg	a	middleaged	Male	23.1818	20.1882	22.2727	16.4444	39.1818	16.5398	34.6	16.4735	43.0909	21.7369	29.2727	14.3324
155_m_m_d_b.jpg	b	middleaged	Male	41.0909	21.5103	29.4545	20.6851	40.2727	16.9121	33.4545	24.5698	40.5	20.951	22	18.2483
159_m_m_d_a.jpg	a	middleaged	Male	36.6	19.0391	53.0833	27.1777	47.75	15.8809	47	21.2551	46.7778	28.4639	28.5	24.5042
159_m_m_d_b.jpg	b	middleaged	Male	47.0833	22.9959	61.7	20.4181	48.3636	26.097	55.9091	25.1653	41.0909	22.8974	30.4167	26.4006
165_m_m_d_a.jpg	a	middleaged	Male	37	24.7588	50.8333	23.6252	49.5455	19.18	45.6	19.2942	49.5556	24.2544	40.4167	28.0696
165_m_m_d_b.jpg	b	middleaged	Male	41.75	22.7441	39.2	21.9332	47.1818	19.6866	36.3636	24.8406	43.8182	26.1412	29.75	22.9471
169_m_m_d_a.jpg	a	middleaged	Male	31.8333	23.9463	40.5455	29.5647	39.9167	15.8829	45	29.8831	50.8	22.6706	23.3636	19.216
169_m_m_d_b.jpg	b	middleaged	Male	35.6667	20.2903	34.6	25.1405	53.5833	21.0431	33.9091	27.6747	44.7	21.4116	20.1538	19.0868
178_m_m_d_a.jpg	a	middleaged	Male	35.8333	23.0171	37.3636	22.6109	43.3636	18.8482	44.2	27.704	46	22.8692	27.1667	21.191
178_m_m_d_b.jpg	b	middleaged	Male	38.4167	23.0788	40.4	23.8104	36.75	17.9196	50.2	22.9483	47.5455	22.7656	30.2727	23.0915
179_m_m_d_a.jpg	a	middleaged	Male	31.9091	19.6084	34.3333	19.0947	40.3636	20.3434	33.6	21.9808	41.3333	22.2317	24.9231	20.2092
179_m_m_d_b.jpg	b	middleaged	Male	38	19.012	34.6	22.9066	39.1818	12.5045	29.0909	17.421	38.5	25.3037	21.5385	18.21
006_m_f_d_a.jpg	a	middleaged	Female	58.6364	24.13	60	27.7729	49.1818	10.9254	51.7273	20.0803	48.1	21.3565	39.6364	26.1659
006_m_f_d_b.jpg	b	middleaged	Female	51.5	24.5894	70	11.6142	56.1818	20.2624	58.4545	20.4713	53.6	21.747	44.8462	22.8504
011_m_f_d_a.jpg	a	middleaged	Female	32.6	14.9235	41	21.0022	54	17.352	32.3333	16.8077	45.2	24.5167	43.0833	20.407
011_m_f_d_b.jpg	b	middleaged	Female	38.0833	22.6051	48.2222	24.2011	49.3333	23.8302	34.5	20.1011	39.3636	28.0652	26.4167	22.8173
019_m_f_d_a.jpg	a	middleaged	Female	43.9167	22.3585	45.4	29.5379	47.5455	21.9288	46.2	27.4866	43.5	26.6093	24.6364	19.3301
019_m_f_d_b.jpg	b	middleaged	Female	39.9167	21.4029	49.7	22.1161	48.1667	15.2544	38.2	24.0823	32.2	25.0679	21.75	18.6554
029_m_f_d_a.jpg	a	middleaged	Female	22.9091	14.9897	45.3636	23.6189	41.9091	12.6843	37.6364	17.6877	40.8182	26.1642	33.9091	21.5613
029_m_f_d_b.jpg	b	middleaged	Female	37.9091	21.7323	38.4	19.3057	40.3636	15.5001	43.0909	19.8819	35.75	24.2866	21.5455	15.763
035_m_f_d_a.jpg	a	middleaged	Female	28.3	20.1938	27.8333	18.0294	41.2727	19.9002	32.8	23.1747	38.4	25.3999	35.3636	20.834
035_m_f_d_b.jpg	b	middleaged	Female	34.5	21.7277	37.2	19.9822	38.2727	14.3185	24	21.6669	35.4545	18.506	21.5833	17.0958
043_m_f_d_a.jpg	a	middleaged	Female	29.9	20.5072	39.6667	24.2087	32.5455	18.506	37	19.1543	51.1	31.4411	29.0833	21.652
043_m_f_d_b.jpg	b	middleaged	Female	35.7273	25.2353	35.2727	24.2656	36.3333	18.9657	39.2	26.4315	42.9	25.6231	25.7692	16.9123
050_m_f_d_a.jpg	a	middleaged	Female	39.4545	25.9976	49.8182	23.3487	45.4545	15.7249	52.3636	16.8004	46.1	28.6994	37.1667	16.2639
050_m_f_d_b.jpg	b	middleaged	Female	50.5455	16.5612	34	23.3	42.9091	16.5557	48.3636	23.7372	43.2	27.0547	32.25	21.3206
052_m_f_d_a.jpg	a	middleaged	Female	32.8	19.4582	36.6364	22.2723	41	16.285	42.5	25.3125	47.4	28.3518	27.5	15.2166
052_m_f_d_b.jpg	b	middleaged	Female	33.8333	19.743	29	20.9709	44	20.1494	34.2727	23.4397	39.1818	31.638	23.8333	19.0064
061_m_f_d_a.jpg	a	middleaged	Female	38.4167	21.9481	51.0909	17.7508	46.3636	18.4351	59.5	25.2025	47.1111	28.0778	42.0833	26.2383
061_m_f_d_b.jpg	b	middleaged	Female	48.25	23.2501	58.1	21.481	43.4167	16.8386	47.1	22.9272	39.4	22.1269	35.5833	23.7772
064_m_f_d_a.jpg	a	middleaged	Female	30.7273	13.0927	47	26.5056	45.7273	17.6584	45.4	22.1018	49.1	26.8181	37.2727	25.6597
064_m_f_d_b.jpg	b	middleaged	Female	40.4167	22.8611	44.8889	29.0105	46.6364	18.3427	41.4545	18.0187	37.4	27.007	38.0769	16.3527
073_m_f_d_a.jpg	a	middleaged	Female	38.1667	22.0983	47.9091	22.9715	42.75	20.159	46.1	22.4225	44.4	29.5868	27.5455	20.5201
073_m_f_d_b.jpg	b	middleaged	Female	45.1667	21.379	48.3333	23.6379	42.7	16.7998	30.1818	16.4367	42	14.6969	35.8462	17.2812
080_m_f_d_a.jpg	a	middleaged	Female	35.1	17.5907	44.8333	21.5273	37	13.2047	35.3333	20.267	48.1111	22.6575	37.9167	16.9301
080_m_f_d_b.jpg	b	middleaged	Female	35.8333	21.2639	39.2	28.1535	43.5	16.9625	40.1	29.3388	40.7	27.0926	35.6923	22.1186
084_m_f_d_a.jpg	a	middleaged	Female	33.9091	19.6492	43.1818	21.2029	47.1818	16.1915	38.7	22.2563	39.5	19.0044	34.7273	21.3873
084_m_f_d_b.jpg	b	middleaged	Female	45.0909	18.582	45.5455	28.2573	42.8182	19.4619	33.6364	26.6881	38	28.2984	31.25	19.4335
093_m_f_d_a.jpg	a	middleaged	Female	41.0909	21.9839	45.1538	24.2619	51	25.6008	30.6364	22.5755	46	22.857	34.6667	21.58
093_m_f_d_b.jpg	b	middleaged	Female	33.5455	23.5472	45.4	25.3517	43.8182	22.4269	26.5455	19.7857	44.3636	28.2286	34.3333	19.6993
097_m_f_d_a.jpg	a	middleaged	Female	28.75	21.897	38.9091	22.594	42.3636	21.0394	33.6	15.8759	44.6	20.2441	35.0909	23.3129
097_m_f_d_b.jpg	b	middleaged	Female	43.3333	26.6538	45.9	22.353	48.1667	16.8676	35.7273	16.1127	35.3636	23.252	21.9167	18.9998
103_m_f_d_a.jpg	a	middleaged	Female	33.3333	21.3002	33.3	18.6848	47.8182	13.083	36.8	17.2871	38.0909	19.6543	31.7273	21.8316
103_m_f_d_b.jpg	b	middleaged	Female	37.0909	20.3	34.9	21.3773	41.7273	13.0314	48.2727	26.3594	35.75	23.499	26.9091	22.492
111_m_f_d_a.jpg	a	middleaged	Female	41.2	17.0281	48.4167	22.277	47.1667	17.3301	45.7	20.6884	49.4444	27.1068	46.0833	26.3834
111_m_f_d_b.jpg	b	middleaged	Female	47.8333	19.5533	45.5	23.4769	50.4167	20.4115	52.1818	25.8875	37.4	22.0917	38.6667	25.3891
113_m_f_d_a.jpg	a	middleaged	Female	46.2727	23.5631	47.1667	21.5273	42.9091	14.0816	53	20.9125	43.6	25.9538	37.1818	20.7066
113_m_f_d_b.jpg	b	middleaged	Female	50.4167	17.4796	45.75	22.67	49.0909	20.6759	44.4545	28.1438	39.8182	26.4984	38.75	23.753
117_m_f_d_a.jpg	a	middleaged	Female	35.4167	13.6878	44.3	26.8206	52.0909	21.0164	47.1	18.1258	57.3	26.5248	41.6364	30.0209
117_m_f_d_b.jpg	b	middleaged	Female	39.9167	18.1782	53.3	14.9298	51.3333	15.0655	44.9091	26.1666	55.4545	28.8075	46.1818	25.6274
122_m_f_d_a.jpg	a	middleaged	Female	34.3636	15.4225	48.6364	18.4351	37.0769	22.998	46	29.0074	52.8	29.378	35.1818	17.9823
122_m_f_d_b.jpg	b	middleaged	Female	43.1818	29.9527	40.7273	18.7835	43.2727	17.5732	40.9091	29.036	33.3333	22.9082	24.5455	16.1516
128_m_f_d_a.jpg	a	middleaged	Female	30.3636	16.6028	37.5455	21.1913	40.25	21.2651	37.1	19.852	45	28.0198	21.1818	16.0923
128_m_f_d_b.jpg	b	middleaged	Female	34.5	16.0595	35	27.2315	45.5455	17.5577	32.6667	23.1805	32.1	18.3391	22.75	15.2978
138_m_f_d_a.jpg	a	middleaged	Female	25.5455	22.3847	32.3333	18.632	37.0909	22.5896	37.4	19.1149	45.1	26.1765	32.2727	22.2175
138_m_f_d_b.jpg	b	middleaged	Female	35.9091	19.8517	26.2	19.96	37.2727	15.963	33.6	22.6872	27.7273	16.4261	21.7273	17.3729
139_m_f_d_a.jpg	a	middleaged	Female	29.8182	24.9232	41.5455	19.7756	48.3636	21.3742	41	16.6973	47.3	22.4205	35.9091	20.7435
139_m_f_d_b.jpg	b	middleaged	Female	49.4545	23.4835	40.4444	17.9242	43.9091	21.4171	45.8182	25.1667	43.8	25.8878	32.6154	22.2206
156_m_f_d_a.jpg	a	middleaged	Female	22.1667	20.5153	38.25	22.3409	32.2308	22.3799	30.125	15.8514	40.9167	25.3178	32.7	28.9254
156_m_f_d_b.jpg	b	middleaged	Female	26.4167	17.2967	12.8889	15.9173	31.2727	14.402	34.0909	24.5457	32.0909	18.3491	21.6923	17.6653
157_m_f_d_a.jpg	a	middleaged	Female	32.8182	18.0711	46	21.3588	43	19.7788	51.5	16.5814	42	27.4469	33.8182	25.404
157_m_f_d_b.jpg	b	middleaged	Female	37.9167	21.3007	41.3	23.4665	42	17.6918	45.1818	25.8952	43.2	24.321	30.1667	22.4978
168_m_f_d_a.jpg	a	middleaged	Female	30.3636	16.5183	45.1667	18.2699	50.8182	17.0928	39.2	12.9426	42.9	25.436	33.2727	20.7947
168_m_f_d_b.jpg	b	middleaged	Female	36.1667	22.6267	40.1	16.0724	36.75	18.0813	32.7	24.0002	33.1818	20.7452	17.9167	17.2651
180_m_f_d_a.jpg	a	middleaged	Female	25.1818	16.9045	31.3636	26.2498	44.9091	22.052	32.1	27.327	36.5	22.4066	29.7273	25.9811
180_m_f_d_b.jpg	b	middleaged	Female	38.5455	27.4677	32.2	18.183	35.5455	27.9584	29.6364	24.4756	22	15.7035	21.2727	17.1119
004_o_m_d_a.jpg	a	older	Male	37.7273	21.7766	46.3	23.7208	48.1818	17.6455	41.3	26.6335	45.6	25.4873	34.5455	26.474
004_o_m_d_b.jpg	b	older	Male	51	15.3167	47.7273	20.7417	49.6667	20.2455	48.5455	21.1299	49.8333	18.0898	40	21.166
015_o_m_d_a.jpg	a	older	Male	26.9167	23.1966	30.5455	19.5927	40.2727	23.0265	44.2	20.0322	40.6	25.622	26.2727	19.2098
015_o_m_d_b.jpg	b	older	Male	44.4545	22.0244	36.5	19.8508	49.3636	25.8661	34.6364	18.9646	42.6667	22.4837	16	15.1987
018_o_m_d_a.jpg	a	older	Male	18.5455	17.9631	28.3636	24.4183	40.2727	23.0872	44.4	27.1015	41.9091	22.7616	24.6364	13.6475
018_o_m_d_b.jpg	b	older	Male	39.0833	17.3805	32	18.9077	40.7273	17.6357	40.0909	29.9448	42.3	23.7583	18.0769	14.9915
027_o_m_d_a.jpg	a	older	Male	28.1538	20.7479	25.6	20.0289	43.2727	20.9718	24.1	15.7088	45.1818	25.4237	25.0909	20.0572
027_o_m_d_b.jpg	b	older	Male	40.3333	23.9558	42.3	26.077	43.5833	14.6564	26.9	23.3878	40.4	25.3561	21.8333	18.245
033_o_m_d_a.jpg	a	older	Male	36	26.0461	47.5455	27.5222	36.5	23.2203	48.1111	30.3622	46.8	22.744	38.9091	21.0924
033_o_m_d_b.jpg	b	older	Male	38.2727	20.2291	33.6	23.8383	37.9167	18.8894	35.8	24.9479	39.7	25.4648	29.3846	21.1484
039_o_m_d_a.jpg	a	older	Male	26.8182	19.5746	28.3333	22.088	32.7273	17.024	35.5	28.9799	37.9	24.4969	20.2727	15.5119
039_o_m_d_b.jpg	b	older	Male	46.8182	23.207	39.3636	23.7203	41.6364	21.2192	40.5833	22.9246	35.5	22.3371	13.8333	16.1405
042_o_m_d_a.jpg	a	older	Male	35.0909	26.8196	38	25.4008	39	27.236	47.7	30.2657	46.4	23.2675	21.4167	22.0555
042_o_m_d_b.jpg	b	older	Male	50.4545	23.1143	38.7	23.1615	47.6667	22.8367	28.6	13.6317	34.6364	25.1288	24.4167	18.9039
046_o_m_d_a.jpg	a	older	Male	48	22.2955	42.4545	28.4055	47.6667	26.7933	50.8889	29.9977	43	25.671	25.6667	18.9944
046_o_m_d_b.jpg	b	older	Male	52.4167	25.9316	47.5	24.7622	56.4167	23.1731	46.3636	22.9707	42.1818	28.3543	13.0833	15.4476
053_o_m_d_a.jpg	a	older	Male	27.6	19.6424	37.8462	23.9786	34.5455	18.4248	37.9	22.4175	36.9	27.6504	21.8182	20.2673
053_o_m_d_b.jpg	b	older	Male	36.75	25.1401	35.6	26.4877	37.25	15.1964	21	15.7877	30.7778	23.2958	18.3846	20.2589
059_o_m_d_a.jpg	a	older	Male	44.1818	24.4533	44.1667	26.727	42.8182	21.4001	47.4545	28.4828	42.5	27.7339	25.0833	17.5989
059_o_m_d_b.jpg	b	older	Male	45	21.3243	51.8889	23.971	42.5455	20.3143	31.5455	32.0605	43	27.7849	16.75	13.9878
065_o_m_d_a.jpg	a	older	Male	36.8182	22.9383	46.7273	27.5176	44.9091	23.3215	53.9	37.1407	42.8	26.1738	36.0833	21.7901
065_o_m_d_b.jpg	b	older	Male	41.0833	27.3478	40.4	24.3593	40.3636	20.3188	31	24.7103	22.3	24.1893	22.75	19.6289
074_o_m_d_a.jpg	a	older	Male	40.75	30.2539	34.9091	31.9983	46.4545	25.9668	53.8	28.2717	47.9	24.79	23.2727	19.3189
074_o_m_d_b.jpg	b	older	Male	48.6364	26.7368	48.5455	24.2089	49.8182	26.6113	39.1818	19.0411	41.3333	27.5362	22.0909	16.4284
076_o_m_d_a.jpg	a	older	Male	37.0833	20.5977	30.4167	24.5707	43.3333	27.1371	46.8889	31.3666	54.3	21.1348	26.3636	18.0736
076_o_m_d_b.jpg	b	older	Male	35.7273	20.4895	32.9	19.4105	44.5455	22.9319	29.7273	27.207	34.2	21.8368	21.6154	16.1066
083_o_m_d_a.jpg	a	older	Male	26	13.5974	35.1667	25.9504	33.9091	16.5979	44.4	25.3955	42.1	21.7023	34.5	17.8198
083_o_m_d_b.jpg	b	older	Male	42.25	15.4515	33.3333	20.9762	40.3636	18.683	32.4167	20.3803	30.8	19.9042	23.4167	22.0349
091_o_m_d_a.jpg	a	older	Male	47.5455	30.6899	48.6667	28.643	49	21.2132	55.8	30.2354	40.5	21.7064	39.9091	24.7566
091_o_m_d_b.jpg	b	older	Male	60	24.3535	44.4	32.4934	60.1818	24.7177	41.4545	27.031	53	30.3352	24.8462	21.5749
102_o_m_d_a.jpg	a	older	Male	30.0909	23.0844	40.4545	25.8896	41.1818	18.8245	48.6	33.5201	48.8	27.5713	31.25	22.4545
102_o_m_d_b.jpg	b	older	Male	42.6667	20.3127	34.8889	29.4976	37.2727	18.0892	27.6364	22.0512	30.2	18.6833	14.1667	10.8446
107_o_m_d_a.jpg	a	older	Male	50	28.1974	51.4545	28.6753	44	22.939	46.8	28.5221	42.8	21.9282	31.3636	26.6769
107_o_m_d_b.jpg	b	older	Male	62.0833	34.5081	44.4444	35.9344	55.7273	19.759	49.4545	29.1011	49.2727	31.0744	40.5455	29.5985
118_o_m_d_a.jpg	a	older	Male	33.5	31.6026	38.3333	27.6022	39.2727	13.1992	38.7273	27.6445	42.9	19.5985	16.6667	17.3747
118_o_m_d_b.jpg	b	older	Male	41.0909	24.2465	25.7273	21.19	41.0909	20.2606	30.9091	22.823	38.1	22.3828	29.7692	25.5674
121_o_m_d_a.jpg	a	older	Male	21.7778	26.4186	36.5	26.1273	40.8333	20.2252	45.3	31.6791	42.4	26.3784	27	22.561
121_o_m_d_b.jpg	b	older	Male	61.25	24.7097	55.6	17.1736	47.3636	23.9594	31.9091	28.073	36.3636	29.255	13.25	11.8944
131_o_m_d_a.jpg	a	older	Male	25.0833	18.0678	31.6364	21.0584	40.8182	13.5338	43.0909	23.132	35.6667	24.6475	26.8333	17.9688
131_o_m_d_b.jpg	b	older	Male	36.9167	22.2075	29.7	21.7871	34.3636	24.6263	35.6667	24.9958	32.1818	18.627	12.9167	14.6812
137_o_m_d_a.jpg	a	older	Male	34.1667	22.3397	35.7273	21.6799	49.5455	20.7237	44.1	28.5246	41.7	24.1571	29.1667	20.373
137_o_m_d_b.jpg	b	older	Male	40.1667	19.6692	27.3	22.6473	40.1667	18.4777	32.2727	29.7324	36.5	23.1968	16.4545	12.9489
141_o_m_d_a.jpg	a	older	Male	43.7273	37.5289	37	34.4296	47.4167	21.4411	52.4444	22.0687	39.2	23.962	23.25	18.8782
141_o_m_d_b.jpg	b	older	Male	39.3636	23.8632	39.8182	28.8715	46.25	22.1118	40.7	23.1519	42.3333	27.0902	14.1818	17.4001
146_o_m_d_a.jpg	a	older	Male	42	25.4244	38.5833	26.2833	37.3333	22.0715	35.5556	22.1366	40.3	21.7105	32.5455	13.4042
146_o_m_d_b.jpg	b	older	Male	44.6667	24.8535	37.3	23.075	45.7273	19.0793	29.5455	24.6794	40.0909	29.8645	25	21.6656
151_o_m_d_a.jpg	a	older	Male	41	19.2042	37.2727	26.8592	38.7273	17.6017	49.1	26.6185	37.6364	25.1486	23.5	15.7568
151_o_m_d_b.jpg	b	older	Male	44.6667	22.729	27.2	20.574	36	20.3273	26.3636	18.5271	36.8	24.5303	19.8462	17.5587
161_o_m_d_a.jpg	a	older	Male	37.3636	20.7619	35.5455	23.2007	43.9091	16.1521	36.8	29.0126	41.5455	25.0813	25.8	18.1708
161_o_m_d_b.jpg	b	older	Male	55.4167	22.4639	31.7	23.5563	55.8	24.9212	32.1667	22.4047	40.2727	25.3815	17.4167	11.5716
166_o_m_d_a.jpg	a	older	Male	47	26.378	43.8333	29.2445	36.6667	16.5053	43.5	30.5805	42.9	27.2293	30.3636	17.8565
166_o_m_d_b.jpg	b	older	Male	45.1667	14.2691	27.7778	26.5367	44.0909	22.7044	26.1818	21.2076	35.5	31.5603	29.3846	21.6854
172_o_m_d_a.jpg	a	older	Male	45.3636	33.3445	44	32.7164	45	22.1811	49.6667	32.7338	40.8	24.3347	22.7273	14.9539
172_o_m_d_b.jpg	b	older	Male	49.1818	20.7259	37	22.4004	36.6364	21.4209	23.2727	16.2978	28.5	21.1042	17.9167	11.6966
176_o_m_d_a.jpg	a	older	Male	31.3333	22.4332	35.1667	26.5119	46.5	25.4541	38.6667	30.7937	48.4444	19.3398	24.6667	20.0514
176_o_m_d_b.jpg	b	older	Male	43.5	19.7737	39.2	15.9847	47.0909	18.3491	39.0909	24.7041	41.6	24.771	17.0833	20.4649
005_o_f_d_a.jpg	a	older	Female	30.1	24.136	23.6364	15.0949	41.8182	13.0217	38.3636	20.8819	38.5	18.7038	30.3636	24.9931
005_o_f_d_b.jpg	b	older	Female	45.0833	26.5037	39.9	29.7824	40.8333	17.6318	39.2	21.6836	30.8182	19.1354	22.25	23.3555
012_o_f_d_a.jpg	a	older	Female	39.3333	29.2181	40.9091	18.0524	51.0909	18.5605	48.8	23.1459	43.4	29.7814	38.3333	20.2634
012_o_f_d_b.jpg	b	older	Female	57.5	14.2542	46.7	25.4779	58.7273	18.9002	43.7273	23.9503	43.4	28.1196	40.1667	21.3194
021_o_f_d_a.jpg	a	older	Female	26.8	21.1597	37.3333	22.4067	45	22.7676	36.1	22.8932	42.2	21.4983	29.5455	24.8812
021_o_f_d_b.jpg	b	older	Female	31.3636	22.7652	36.9	18.8941	36.4545	11.6822	35.8182	19.8838	36.5	22.6826	24.5	21.3903
024_o_f_d_a.jpg	a	older	Female	34.4545	16.5974	29	15.2905	42.8182	22.108	37.7	25.4561	40.8889	23.6191	30	22.2138
024_o_f_d_b.jpg	b	older	Female	43.25	21.1794	31	24.8507	37.25	19.3772	34.7	19.7543	33.5833	25.9491	24.2727	18.1333
030_o_f_d_a.jpg	a	older	Female	45.3333	13.6404	43.6667	18.3617	47.25	20.9897	47.1	21.3981	44.3	26.2088	25.3636	20.0114
030_o_f_d_b.jpg	b	older	Female	39.8182	21.0562	51.1111	21.1391	44.8182	23.0557	40.1818	21.8624	35	20.871	24.4545	19.1016
036_o_f_d_a.jpg	a	older	Female	41	17.088	43.0769	23.6906	39.5455	20.4566	52.8	28.7162	41.3333	24.1971	31.75	22.8757
036_o_f_d_b.jpg	b	older	Female	45.1818	25.0672	47.9091	19.2793	43.1818	15.0387	36.3636	25.8931	28.5	25.6699	25.0909	13.9961
044_o_f_d_a.jpg	a	older	Female	26.1538	21.2714	35.7	22.3062	43.4545	22.6202	40.8	24.8408	40.1	23.8022	29.1818	26.0031
044_o_f_d_b.jpg	b	older	Female	40.75	23.8637	45.2	27.531	43.6364	19.9964	37.8182	22.1261	36.6	19.1265	29.5	19.7645
047_o_f_d_a.jpg	a	older	Female	38.3636	29.7633	41	25.7046	50	23.1474	46.2	21.918	45.1	21.8909	43.0909	35.3736
047_o_f_d_b.jpg	b	older	Female	49.5	24.1492	49.2222	24.5651	57	22.9695	38.2727	23.8247	45.5455	29.0323	16.9167	14.4188
055_o_f_d_a.jpg	a	older	Female	18.9091	21.0877	27.25	15.0401	34.8182	21.3533	36.8182	25.5962	36.3	24.313	27.1818	17.1454
055_o_f_d_b.jpg	b	older	Female	33.1818	18.8829	36.3	16.1042	38.5455	17.5918	33.7273	22.1905	37.2727	22.2175	23.5455	19.8109
060_o_f_d_a.jpg	a	older	Female	32.0909	17.7226	30.5833	24.1038	34.8182	22.5558	38.1	28.769	33.1	23.6711	16.6364	12.6354
060_o_f_d_b.jpg	b	older	Female	32.9091	13.0802	31.1818	24.6001	33.9091	15.7699	23.4167	17.9112	28.0909	15.3783	18.5833	19.0333
067_o_f_d_a.jpg	a	older	Female	33.8182	26.3773	41.0909	19.2013	45.7273	20.6111	52.3636	24.0968	42.6667	24.6018	37.25	28.7469
067_o_f_d_b.jpg	b	older	Female	45.7273	22.619	46.3	19.8049	42.25	15.5044	40.9	21.7074	51.2	26.2458	34.1667	25.8978
075_o_f_d_a.jpg	a	older	Female	38.2727	21.1712	56	25.8959	46.9091	14.265	56.8	24.1007	43.8	18.6357	36.8333	26.9236
075_o_f_d_b.jpg	b	older	Female	46.25	18.9311	50.1111	21.7511	43.9091	19.3052	44.5455	20.2305	36.9	27.9819	24.6923	29.1559
079_o_f_d_a.jpg	a	older	Female	23.9091	18.2946	37.1667	26.7644	37.3636	17.5287	40.7778	26.9341	43.4444	28.3333	29.1667	21.641
079_o_f_d_b.jpg	b	older	Female	48.3636	28.8037	51.5	22.545	46.7273	22.005	32.4545	24.4269	34.1818	22.8159	27.3333	17.1057
086_o_f_d_a.jpg	a	older	Female	46.3333	18.3963	48	22.0726	51.1818	11.7798	54.5	21.7728	42.7	20.3582	37.7273	18.4504
086_o_f_d_b.jpg	b	older	Female	54.6667	23.704	50.7	26.1876	60.8	20.8795	46	17.7989	37.0909	27.8009	26.75	20.9464
088_o_f_d_a.jpg	a	older	Female	51	28.4924	57.7	18.1723	56.9091	29.2009	60.3	30.1295	44.2	25.4419	36.7273	28.5905
088_o_f_d_b.jpg	b	older	Female	54.8182	19.9189	55.5	29.1519	52.9167	24.1716	49.1	23.364	39.9	35.0411	33.3846	28.1085
096_o_f_d_a.jpg	a	older	Female	49.1	31.3668	54.1667	26.3019	50.3636	23.1269	60.8	18.9021	47.5455	23.5303	44.4545	25.6841
096_o_f_d_b.jpg	b	older	Female	56.3333	24.7509	72.4444	26.2064	55.75	13.9423	53.3636	23.3977	46.6364	31.0621	33.2727	22.7248
100_o_f_d_a.jpg	a	older	Female	47.8182	31.8208	31.3333	21.8521	35.7273	24.2285	35	27.6003	36.2	29.2339	20.6364	16.9486
100_o_f_d_b.jpg	b	older	Female	56.5	23.8575	50.4	15.7635	58.4167	20.1154	35.4	27.3016	39.9091	28.3035	31.3333	20.6676
110_o_f_d_a.jpg	a	older	Female	21.4167	19.2659	36.2727	24.1002	36.5	16.7847	34.7778	15.4254	39.5556	22.826	20.9167	15.6928
110_o_f_d_b.jpg	b	older	Female	30.75	17.6126	41.3333	15.8114	35.0909	27.1789	26.5455	25.3115	31.1667	19.8944	15.8182	14.8514
112_o_f_d_a.jpg	a	older	Female	47.3	24.0926	51.0833	23.9904	53.3636	22.9533	55.4	30.5403	43.8	21.0439	27.9091	24.5538
112_o_f_d_b.jpg	b	older	Female	53.6667	21.5083	39.3	30.6524	46	18.4499	30.8182	14.1054	32.0909	27.5697	21.3333	19.4811
120_o_f_d_a.jpg	a	older	Female	25.5455	15.9208	43.6364	27.5727	38.8182	16.6482	50.6	23.773	40.2	21.1071	26.5455	20.2651
120_o_f_d_b.jpg	b	older	Female	36.25	26.9448	38.3	22.1963	38.3636	14.7192	23.4545	18.2009	31.1818	21.7845	24.8333	20.6478
124_o_f_d_a.jpg	a	older	Female	25.9167	11.3495	27.5455	21.035	48.2727	24.9764	46.1818	25.1031	43.9	26.7559	23.0909	16.5436
124_o_f_d_b.jpg	b	older	Female	29.8182	18.9516	35.4545	21.6072	43.0769	17.9697	38.2	27.9277	39.7273	24.6702	12.8182	17.2094
130_o_f_d_a.jpg	a	older	Female	43.2727	33.589	57.1818	29.0751	59.75	18.0359	49.1111	27.076	47.1	23.5157	42.2727	31.6768
130_o_f_d_b.jpg	b	older	Female	61.9091	27.9516	69.6364	30.5459	57.9091	26.159	50.1667	23.8817	34.2727	30.2988	34.2727	26.8592
133_o_f_d_a.jpg	a	older	Female	41.8333	27.5412	36.6	28.6907	46.2727	24.3643	51.2	31.6256	39.9	20.4475	39.0833	24.2129
133_o_f_d_b.jpg	b	older	Female	47	23.4172	55.3333	27.9687	56.9091	21.0497	35.7273	19.7185	35.4444	24.3932	32.3846	27.1156
143_o_f_d_a.jpg	a	older	Female	41.9167	26.1376	51.6364	29.3199	56.9091	27.2046	53.9	26.7476	54	20.6935	42.1818	23.3445
143_o_f_d_b.jpg	b	older	Female	62.9167	14.1451	59.8	29.0241	56.1667	25.0847	44.9	17.0323	52.9091	31.8856	34.9167	20.1966
148_o_f_d_a.jpg	a	older	Female	32.0833	19.847	33.8182	22.5292	34.5	18.827	50.5556	30.3072	38.2727	23.967	37.2	25.4986
148_o_f_d_b.jpg	b	older	Female	56.2727	26.211	43.8182	23.4086	42.4545	16.8129	31.5455	26.968	41.1	23.61	21.3333	16.2723
154_o_f_d_a.jpg	a	older	Female	58.3	28.0953	56.7692	29.8333	54.3636	21.1484	49.5	24.2223	48.7778	30.2398	31.1667	24.7821
154_o_f_d_b.jpg	b	older	Female	43.6364	16.5001	46.1818	30.4001	49.25	23.1247	40.8	16.8048	26.8	24.1882	24.7692	20.6081
158_o_f_d_a.jpg	a	older	Female	36.5455	23.1662	37.7	28.2609	47.0909	24.9337	45.6	28.7603	41.2	26.1185	28.8333	19.2488
158_o_f_d_b.jpg	b	older	Female	45.8182	22.4981	45.0909	26.429	39	16.876	25.9091	19.1805	37.1667	22.0117	25.1818	25.5923
164_o_f_d_a.jpg	a	older	Female	40.6364	27.8075	44	27.996	43.75	15.0884	49.6	22.9647	37.6	22.4361	36.5833	20.655
164_o_f_d_b.jpg	b	older	Female	50.6364	29.8505	40.9091	26.7935	51.9091	23.1666	35.6364	24.9691	33.9	23.4068	20.2727	18.2378
174_o_f_d_a.jpg	a	older	Female	28.8333	19.6091	41.5	26.5313	37	22.0866	36.2222	23.2797	48.5556	24.8249	35	24.9581
174_o_f_d_b.jpg	b	older	Female	36.3636	23.2649	43.6364	27.3798	47.25	23.1168	35.1818	26.7948	38.6	28.512	24.1667	15.6137
